# Supplementary material for: The WHO 2016 verbal autopsy instrument: An international standard suitable for automated analysis by InterVA, InSilicoVA, and Tariff 2.0
Source: PLoS Med. 2018 Jan 10;15(1):e1002486. doi: 10.1371/journal.pmed.1002486 (PMC5761828; doi:10.1371/journal.pmed.1002486)
Supplement: S1 Table — (XLSX) [file pmed.1002486.s001.xlsx]

## Sheet: README
Comparison of VA Questionnaires: 2016v1_5, 2016v1_4, 2014, & 2012
This file shows the differences for questions and possible answers (choices) between the different versions.
It includes a selection of information from a technical file that includes details for editors of electronic and paper questionnaires. The full technical file is available on the WHO website: http://www.who.int/healthinfo/statistics/verbalautopsystandards/en/.
(2016v1_5 refers to WHO2016_v1_5_XLS_form_for_ODK.xlsx and 2016v1_4 refers to WHO2016_v1_4_1_XLS_form_for_ODK.xlsx)
1)	The compWHO worksheet contains the columns from the Excel .XLSX file for using ODK with the WHO 2016v1_5 questionnaire.
	There are also columns in the worksheet that correspond to previous WHO questionnares (if the same or a comparable column exists -- many new columns were added after 2012).
	If there is no corresponding question in a previous year, then "[no match found]" is included in all of the columns for that year.
	If differences are detected across years, the differences found in 2016v1_4, 2014, 2012 appear as CAPITAL LETTERS (while words that are the same appear as lower case letters).
	For example, the 2016v1_5 question in row 3 is "Is this a region of high HIV/AIDS mortality?". In the 2016v1_4 questionnaire (and in 2014), the word "prevalence" is used instead of "mortality", so columns J and K include all lower case letters except for the word "MORTALITY" (the only difference vs. 2016v1_5).
	For questions that appear in 2016v1_5, the corresponding text for 2016v1, 2014, and 2012 is only included if a difference is detected. In other words, if there is no difference between the questionnaires, then the cell will be blank.
	Note that if text from 2016v1_5 contains an extra word that does not appear in, say, 2012, then all of the text in 2012 will be included and will appear as lowercase letters.
	For example, consider the 2016 question "is the date of death known?" (row 22, column I). The corresponding question in 2012 appears as "is date of death known?" (which lacks "the" after "is").
	If a cell in 2016v1_5 has text but the corresponding cell in the previous year is empty/contains no text, then "[empty cell]" will appear (in the cell for the previous year)
	to indicate that the variable is present for that year, but there is no entry for the relevant column/cell.
	Questions that do not appear in 2016v1_5, but do appear in a different questionnaire are included at the bottom of the spreadsheet, starting in row 559. Comparisons across versions are only made for questions that appear in 2016v1_5, thus information listed in subsequent columns for rows 559 and higher only apply to the version of the relevant question.
2)	When comparing values, case is ignored (e.g., Yes == yes == YES).

## Sheet: compWHO
Name -- 2016v1_5	Diff Name -- 2016v1_4	Diff Name -- 2014	Diff Name -- 2012	Sequence Number -- 2016v1_5	Sequence Number -- 2016v1_4	Sequence Number -- 2014	Sequence Number -- 2012	Label -- 2016v1_5	Diff Label -- 2016v1_4	Diff Label -- 2014	Diff Label -- 2012	Choice Labels -- 2016v1_5	Diff Choice Labels -- 2016v1_4	Diff Choice Labels -- 2014	Diff Choice Labels -- 2012
presets		[no match found]	[no match found]	1				Present HIV-Malaria mortality and season.	PRESET hiv-malaria PREVALENCE and SEASON	[no match found]	[no match found]			[no match found]	[no match found]
id10002		ID0A100A	[no match found]	2		58		Is this a region of high HIV/AIDS mortality?	is this a region of high hiv/aids PREVALENCE?	is this a region of high hiv/aids PREVALENCE?	[no match found]	high; low; very low	[empty cell]	[empty cell]	[no match found]
id10003		ID0A100B	[no match found]	3		59		Is this a region of high malaria mortality?	is this a region of high malaria PREVALENCE?	is this a region of high malaria PREVALENCE?	[no match found]	high; low; very low	[empty cell]	[empty cell]	[no match found]
id10004		ID3A280	[no match found]	4		70		During which season did (s)he die?			[no match found]	wet; dry; doesn't know	[empty cell]	[empty cell]	[no match found]
respondent_backgr		GROUP2	[no match found]	5		60		Information on the respondent and background about interview			[no match found]				[no match found]
id10007		ID2A100	[no match found]	6		61		What is the name of VA respondent?			[no match found]				[no match found]
id10008		ID2A110	[no match found]	7		62		What is your/the respondent's relationship to the deceased?	what is the respondent's relationship to the deceased?	what is the respondent's relationship to the deceased?	[no match found]	parent; child; other family member; friend; health worker; public official; another relationship; refused to answer	[empty cell]	[empty cell]	[no match found]
id10009		ID2A115	ID2A115	8		63	80	Did you/the respondent live with the deceased in the period leading to her/his death?	did the respondent live with the deceased in the period leading to her/his death?	did the respondent live with the deceased in the period leading to her/his death?	did the respondent live with the deceased in the period leading to her/his death?	yes; no; doesn't know; refused to answer	[empty cell]	[empty cell]	yes; no; doesn't know
id10010		ID2A120	ID2A120	9		64	81	Name of VA interviewer
id10012		[no match found]	[no match found]	10	11			[empty cell]	DATE OF INTERVIEW	[no match found]	[no match found]			[no match found]	[no match found]
id10013		ID2A150	[no match found]	11	12	68		Did the respondent give consent?			[no match found]	yes; no	[empty cell]	[empty cell]	[no match found]
id10011		[no match found]	[no match found]	12	10			[empty cell]	TIME AT START OF INTERVIEW	[no match found]	[no match found]			[no match found]	[no match found]
consented		[no match found]	[no match found]	13				Skip to end if not consented		[no match found]	[no match found]			[no match found]	[no match found]
deceased_crvs		[no match found]	[no match found]	14				Information about the deceased and vital registration		[no match found]	[no match found]			[no match found]	[no match found]
info_on_deceased			ID1A	15		2	1	Information on the Deceased
id10017		ID1A100A	[no match found]	16		3		What was the first or given name(s) of the deceased?			[no match found]				[no match found]
id10018		ID1A100B	[no match found]	17		4		What was the surname (or family name) of the deceased?	what was the surname (or family NAME)' of the deceased?		[no match found]				[no match found]
id10019		ID1A110	[no match found]	18		5		What was the sex of the deceased?			[no match found]	female; male; ambiguous/intersex	[empty cell]	[empty cell]	[no match found]
id10020		ID1A200	ID1A200	19		6	6	Is the date of birth known?			is date of birth known?	yes; no; refused to answer	[empty cell]	[empty cell]	yes; no; DOESN'T KNOW
id10021		ID1A210	ID1A210	20		7	7	When was the deceased born?
id10022		ID1A220	ID1A220	21		8	8	Is the date of death known?			is date of death known?	yes; no; refused to answer	[empty cell]	[empty cell]	yes; no; DOESN'T KNOW
id10023_a	[no match found]	ID1A230	ID1A230	22		9	9	When did (s)he die?	[no match found]				[no match found]
id10023_b	[no match found]	ID1A230	ID1A230	23		9	9	When did (s)he die?	[no match found]				[no match found]
id10023		ID1A230	ID1A230	24	22	9	9	When did (s)he die?
id10024		[no match found]	[no match found]	25	23			Please indicate the year of death.		[no match found]	[no match found]			[no match found]	[no match found]
ageindays			[no match found]	26	24	10		[empty cell]			[no match found]				[no match found]
ageinyears			[no match found]	27	25	11		[empty cell]			[no match found]				[no match found]
ageinyearsremain			[no match found]	28	26	12		[empty cell]			[no match found]				[no match found]
ageinmonths			[no match found]	29	27	13		[empty cell]			[no match found]				[no match found]
ageinmonthsremain			[no match found]	30	28	14		[empty cell]			[no match found]				[no match found]
isneonatal1			[no match found]	31	29	15		[empty cell]			[no match found]				[no match found]
ischild1			[no match found]	32	30	16		[empty cell]			[no match found]				[no match found]
isadult1			[no match found]	33	31	17		[empty cell]			[no match found]				[no match found]
displayageneonate			[no match found]	34	32	18		NEONATE was ${ageInDays} days old.			[no match found]				[no match found]
displayagechild			[no match found]	35	33	19		CHILD was ${ageInYears} years ${ageInMonths} months and ${ageInMonthsRemain} days old.			[no match found]				[no match found]
displayageadult			[no match found]	36	34	20		ADULT was ${ageInYears} years old.			[no match found]				[no match found]
age_group			[no match found]	37	35	21		What age group corresponds to the deceased?			[no match found]	neonate; child; adult	[empty cell]	[empty cell]	[no match found]
age_neonate_days		[no match found]	[no match found]	38	36			How many days old was the baby? Enter neonate's age in days:	enter neonate's age in days:	[no match found]	[no match found]			[no match found]	[no match found]
age_child_unit		[no match found]	[no match found]	39				How old was the child? Enter child's age in:	enter child's age in:	[no match found]	[no match found]	days; months; years; doesn't know; refused to answer	[empty cell]	[no match found]	[no match found]
age_child_days			[no match found]	40		26		Enter child's age in days:			[no match found]				[no match found]
age_child_months			[no match found]	41		27		Enter child's age in months:			[no match found]				[no match found]
age_child_years			[no match found]	42		28		Enter child's age in years:			[no match found]				[no match found]
age_adult			[no match found]	43		29		Enter adult's age in years:			[no match found]				[no match found]
ageinmonthsbyyear	[no match found]	[no match found]	[no match found]	44				[empty cell]	[no match found]	[no match found]	[no match found]		[no match found]	[no match found]	[no match found]
ageinyears2	[no match found]	[no match found]	[no match found]	45				[empty cell]	[no match found]	[no match found]	[no match found]		[no match found]	[no match found]	[no match found]
isneonatal2			[no match found]	46	44	30		[empty cell]			[no match found]				[no match found]
ischild2			[no match found]	47	45	31		[empty cell]			[no match found]				[no match found]
isadult2			[no match found]	48	46	32		[empty cell]			[no match found]				[no match found]
isneonatal			[no match found]	49	47	33		[empty cell]			[no match found]				[no match found]
ischild			[no match found]	50	48	34		[empty cell]			[no match found]				[no match found]
isadult			[no match found]	51	49	35		[empty cell]			[no match found]				[no match found]
ageindaysneonate	[no match found]	[no match found]	[no match found]	52				[empty cell]	[no match found]	[no match found]	[no match found]		[no match found]	[no match found]	[no match found]
id10108_check	[no match found]	[no match found]	[no match found]	53				It is not possible to select that the respondent is the child of the deceased and enter that the deceased is a neonate or child. Please go back and correct the selection.	[no match found]	[no match found]	[no match found]		[no match found]	[no match found]	[no match found]
id10058		ID1A560	[no match found]	54	50	44		Where did the deceased die?			[no match found]	hospital; other health facility; home; on route to hospital or facility; other; doesn't know; refused to answer	[empty cell]	[empty cell]	[no match found]
id10051		[no match found]	[no match found]	55	51			Is there a need to collect additional demographic data on the deceased?	is there a need to collect CIVIL REGISTRATION data on the deceased?	[no match found]	[no match found]	yes; no	[empty cell]	[no match found]	[no match found]
id10052		ID1A500	ID1A500	56	52	38	28	What was her/his citizenship/nationality?				citizen at birth; naturalized citizen; foreign national; doesn't know; refused to answer	[empty cell]	[empty cell]	CITIZEN BY BIRTH; NATURALIZED CITIZEN; ALIEN; doesn't know
id10053		ID1A510	ID1A510	57	53	39	32	What was her/his ethnicity?
id10054		ID1A520	ID1A520	58	54	40	33	What was her/his place of birth?
id10055		ID1A530	[no match found]	59	55	41		What was her/his place of usual residence? (the place where the person lived most of the year)			[no match found]				[no match found]
id10057		ID1A550	[no match found]	60	57	43		Where did the death occur? (specify country, province, district, village)	where did death occur? (specify country, province, district, village)	where did death occur? (specify country, province, district, village)	[no match found]				[no match found]
id10059		ID1A600	ID1A600	61	58	45	42	What was her/his marital status?				single; married; life partner; divorced; widowed; too young to be married; doesn't know; refused to answer	[empty cell]	[empty cell]	SINGLE; MARRIED; DIVORCED; WIDOWED; TOO YOUNG; doesn't know
id10060_check	[no match found]	[no match found]	[no match found]	62				Is the date of marriage available?	[no match found]	[no match found]	[no match found]	yes; no	[no match found]	[no match found]	[no match found]
id10060		ID1A610	ID1A610	63	59	46	48	What was the date of marriage?
id10061		ID1A620	ID1A620	64	60	47	49	What was the name of the father?
id10062		ID1A630	ID1A630	65	61	48	50	What was the name of the mother?
id10063		ID1A640	ID1A640	66	62	49	51	What was her/his highest level of schooling?				no formal education; primary school; secondary school; higher than secondary school; doesn't know; refused to answer	[empty cell]	[empty cell]	no formal education; PRIMARY; SECONDARY; HIGHER; doesn't know
id10064		ID1A650	ID1A650	67	63	50	56	Was (s)he able to read and/or write?	was (s)he able to read AND write?	was (s)he able to read AND write?	was (s)he able to read AND write?	yes; no; doesn't know; refused to answer	[empty cell]	[empty cell]	yes; no; doesn't know
id10065		ID1A660	ID1A660	68	64	51	57	What was her/his economic activity status in year prior to death?				mainly unemployed; mainly employed; home-maker; pensioner; student; other; doesn't know; refused to answer	[empty cell]	[empty cell]	MAINLY EMPLOYED; MAINLY UNEMPLOYED; HOME-MAKER; STUDENT; PENSION; OTHER; doesn't know
id10066		ID1A670	ID1A670	69	65	52	64	What was her/his occupation, that is, what kind of work did (s)he mainly do?
vital_reg_certif		[no match found]	[no match found]	70	66			Civil registration numbers		[no match found]	[no match found]			[no match found]	[no match found]
id10069		[no match found]	[no match found]	71	67			Is there a need to collect civil registration numbers on the deceased?		[no match found]	[no match found]	yes; no	[empty cell]	[no match found]	[no match found]
id10069_a	[no match found]	[no match found]	[no match found]	72				Do you have a death registration certificate?	[no match found]	[no match found]	[no match found]	yes; no	[no match found]	[no match found]	[no match found]
id10070		ID1A700	ID1A700	73	68	54	66	Death registration number/certificate
id10071_check	[no match found]	[no match found]	[no match found]	74				Is the date of registration available?	[no match found]	[no match found]	[no match found]	yes; no	[no match found]	[no match found]	[no match found]
id10071		ID1A710	ID1A710	75	69	55	67	Date of registration
id10072		ID1A720	ID1A720	76	70	56	68	Place of registration
id10073		ID1A730	ID1A730	77	71	57	69	National identification number of deceased
stillbirth		[no match found]	[no match found]	78	97			Verification of possible stillbirth		[no match found]	[no match found]			[no match found]	[no match found]
id10104		ID3D285	[no match found]	79	98	297		Did the baby ever cry?			[no match found]	yes; no; doesn't know; refused to answer	[empty cell]	[empty cell]	[no match found]
id10105		ID3D290	ID3D290	80	99	298	268	Did the baby cry immediately after birth, even if only a little bit?			did the baby cry after birth, even if only a little bit?	yes; no; doesn't know; refused to answer	[empty cell]	[empty cell]	yes; no; doesn't know
id10106		ID3D292	[no match found]	81	100	299		How many minutes after birth did the baby first cry?	how many minutes after birth did the baby first cry? (USE 999 FOR NEVER)		[no match found]				[no match found]
id10107		ID3D294	[no match found]	82	101	300		Did the baby stop being able to cry?			[no match found]	yes; no; doesn't know; refused to answer	[empty cell]	[empty cell]	[no match found]
id10108		ID3D296	[no match found]	83	102	301		How many hours before death did the baby stop crying?			[no match found]				[no match found]
id10109		ID3D298	[no match found]	84	103	302		Did the baby ever move?			[no match found]	yes; no; doesn't know; refused to answer	[empty cell]	[empty cell]	[no match found]
id10110		ID3D299	[no match found]	85	104	303		Did the baby ever breathe?			[no match found]	yes; no; doesn't know; refused to answer	[empty cell]	[empty cell]	[no match found]
id10111		ID3D300	ID3D300	86	105	304	269	Did the baby breathe immediately after birth, even a little?			did the baby breathe after birth, even a little?	yes; no; doesn't know; refused to answer	[empty cell]	[empty cell]	yes; no; doesn't know
id10112		[no match found]	[no match found]	87	106			Did the baby have a breathing problem?	did the baby have a BREATING problem?	[no match found]	[no match found]	yes; no; doesn't know; refused to answer	[empty cell]	[no match found]	[no match found]
id10113		ID3D310	ID3D310	88	107	305	270	Was the baby given assistance to breathe at birth?				yes; no; doesn't know; refused to answer	[empty cell]	[empty cell]	yes; no; doesn't know
id10114		ID3D320	[no match found]	89	108	306		If the baby didn't show any sign of life, was it born dead?			[no match found]	yes; no; doesn't know; refused to answer	[empty cell]	[empty cell]	[no match found]
id10115		ID3D325	[no match found]	90	109	307		Were there any bruises or signs of injury on baby's body after the birth?		were there any bruises or signs of injury on CHILD'S body after the birth?	[no match found]	yes; no; doesn't know; refused to answer	[empty cell]	[empty cell]	[no match found]
id10116		[no match found]	[no match found]	91	110			Was the baby's body soft, pulpy and discoloured and the skin peeling away?		[no match found]	[no match found]	yes; no; doesn't know; refused to answer	[empty cell]	[no match found]	[no match found]
injuries_accidents			ID3E	92	72	327	298	History of injuries/accidents
id10077		ID3E100	ID3E100	93	73	328	299	Did (s)he suffer from any injury or accident that led to her/his death?				yes; no; doesn't know; refused to answer	[empty cell]	[empty cell]	yes; no; doesn't know
injuries_accidents_yes		[no match found]	[no match found]	94	74			Injuries and accidents detail		[no match found]	[no match found]			[no match found]	[no match found]
id10079		ID3E115	ID3E110	95	75	337	300	Was it a road traffic accident?				yes; no; doesn't know; refused to answer	[empty cell]	[empty cell]	yes; no; doesn't know
id10080		ID3E120	[no match found]	96	76	338		What was her/his role in the road traffic accident?			[no match found]	pedestrian; driver or passenger in car or light vehicle; driver or passenger in bus or heavy vehicle; driver or passenger on a motorcycle; driver or passenger on a pedal cycle; other; doesn't know; refused to answer	[empty cell]	[empty cell]	[no match found]
id10081		ID3E170	ID3E170	97	77	339	306	What was the counterpart that was hit during the road traffic accident?			DO YOU KNOW ANYTHING ABOUT the COUNTER-PART that was hit during the road traffic accident?	pedestrian; stationary object; car or light vehicle; bus or heavy vehicle; motorcycle; pedal cycle; other; doesn't know; refused to answer	[empty cell]	[empty cell]	YES; NO; doesn't know
id10082		[no match found]	ID3E300	98	78		314	Was (s)he injured in a non-road transport accident?		[no match found]		yes; no; doesn't know; refused to answer	[empty cell]	[no match found]	yes; no; doesn't know
id10083		ID3E310	ID3E310	99	79	340	315	Was (s)he injured in a fall?				yes; no; doesn't know; refused to answer	[empty cell]	[empty cell]	yes; no; doesn't know
id10084		ID3E510	ID3E510	100	80	347	323	Was there any poisoning?				yes; no; doesn't know; refused to answer	[empty cell]	[empty cell]	yes; no; doesn't know
id10085		ID3E320	ID3E320	101	81	341	316	Did (s)he die of drowning?				yes; no; doesn't know; refused to answer	[empty cell]	[empty cell]	yes; no; doesn't know
id10086		[no match found]	[no match found]	102	82			Was (s)he injured by a bite or sting by venomous animal?		[no match found]	[no match found]	yes; no; doesn't know; refused to answer	[empty cell]	[no match found]	[no match found]
id10087		[no match found]	[no match found]	103	83			Was (s)he injured by an animal or insect (non-venomous)?		[no match found]	[no match found]	yes; no; doesn't know; refused to answer	[empty cell]	[no match found]	[no match found]
id10088		ID3E400	[no match found]	104	84	345		What was the animal/insect?		what was the PLANT/ANIMAL/INSECT?	[no match found]	dog; snake; insect or scorpion; other; doesn't know; refused to answer	[empty cell]	[empty cell]	[no match found]
id10089		ID3E112	[no match found]	105	85	335		Was (s)he injured by burns/fire?		was (s)he injured by BURNS?	[no match found]	yes; no; doesn't know; refused to answer	[empty cell]	[empty cell]	[no match found]
id10090		[no match found]	[no match found]	106	86			Was (s)he subject to violence (suicide, homicide, abuse)?		[no match found]	[no match found]	yes; no; doesn't know; refused to answer	[empty cell]	[no match found]	[no match found]
id10091		ID3E104	ID3E600	107	87	331	326	Was (s)he injured by a firearm?	was (s)he injured by a FIRE ARM?	was (s)he injured by a FIRE ARM?	was (s)he injured by a FIRE ARM?	yes; no; doesn't know; refused to answer	[empty cell]	[empty cell]	yes; no; doesn't know
id10092		ID3E106	[no match found]	108	88	332		Was (s)he stabbed, cut or pierced?			[no match found]	yes; no; doesn't know; refused to answer	[empty cell]	[empty cell]	[no match found]
id10093		ID3E108	[no match found]	109	89	333		Was (s)he strangled?			[no match found]	yes; no; doesn't know; refused to answer	[empty cell]	[empty cell]	[no match found]
id10094		ID3E111	[no match found]	110	90	334		Was (s)he injured by a blunt force?			[no match found]	yes; no; doesn't know; refused to answer	[empty cell]	[empty cell]	[no match found]
id10095		ID3E500	ID3E500	111	91	346	322	Was (s)he injured by a force of nature?				yes; no; doesn't know; refused to answer	[empty cell]	[empty cell]	yes; no; doesn't know
id10096		ID3E530	[no match found]	112	92	348		Was it electrocution?			[no match found]	yes; no; doesn't know; refused to answer	[empty cell]	[empty cell]	[no match found]
id10097		[no match found]	[no match found]	113	93			Did (s)he encounter any other injury?		[no match found]	[no match found]	yes; no; doesn't know; refused to answer	[empty cell]	[no match found]	[no match found]
id10098		[no match found]	[no match found]	114	94			Was the injury accidental?		[no match found]	[no match found]	yes; no; doesn't know; refused to answer	[empty cell]	[no match found]	[no match found]
id10099		[no match found]	[no match found]	115	95			Was the injury self-inflicted?	was the injury OR ACCIDENT self-inflicted?	[no match found]	[no match found]	yes; no; doesn't know; refused to answer	[empty cell]	[no match found]	[no match found]
id10100		ID3E102	ID3E530	116	96	330	325	Was the injury intentionally inflicted by someone else?	was the injury OR ACCIDENT intentionally inflicted by someone else?			yes; no; doesn't know; refused to answer	[empty cell]	[empty cell]	yes; no; doesn't know
illhistory		[no match found]	[no match found]	117	111			Health history		[no match found]	[no match found]			[no match found]	[no match found]
id10351		[no match found]	[no match found]	118	112			How many days old was the baby when the fatal illness started?	how old was the baby when the fatal illness started?	[no match found]	[no match found]			[no match found]	[no match found]
id10408		ID3D600	[no match found]	119	113	326		Before the illness that led to death, was the baby/the child growing normally?			[no match found]	yes; no; doesn't know; refused to answer	[empty cell]	[empty cell]	[no match found]
illdur		[no match found]	[no match found]	120	114			Duration of illness		[no match found]	[no match found]			[no match found]	[no match found]
id10120_0	[no match found]	ID3A300	[no match found]	121		71		For how many days was (s)he ill before death?	[no match found]	for how many days was (s)he ill before (s)he DIED?	[no match found]		[no match found]		[no match found]
id10120_unit	[no match found]	[no match found]	ID3A300	122			105	For how long was (s)he ill before death?	[no match found]	[no match found]	for how long was (s)he ill before (s)he DIED?	days; months; years; doesn't know; refused to answer	[no match found]	[no match found]	[0-999]
id10121		[no match found]	[no match found]	123	118			Months		[no match found]	[no match found]			[no match found]	[no match found]
id10122		[no match found]	[no match found]	124	117			Years	WEEKS	[no match found]	[no match found]			[no match found]	[no match found]
id10120_1	[no match found]	[no match found]	[no match found]	125				Days	[no match found]	[no match found]	[no match found]		[no match found]	[no match found]	[no match found]
id10120		[no match found]	[no match found]	126	116			Calculated number of Days with illness	days	[no match found]	[no match found]			[no match found]	[no match found]
id10123		ID3A310	ID3A310	127	119	72	108	Did (s)he die suddenly?				yes; no; doesn't know; refused to answer	[empty cell]	[empty cell]	yes; no; doesn't know
med_hist_final_illness			ID3A	128	120	73	84	Medical history associated with final illness
id10125		ID3A100	[no match found]	129	121	74		Was there any diagnosis by a health professional of tuberculosis?		was there any diagnosis by a PHYSICIAN OR health WORKER of tuberculosis?	[no match found]	yes; no; doesn't know; refused to answer	[empty cell]	[empty cell]	[no match found]
id10126		ID3H340	[no match found]	130	122	384		Was an HIV test ever positive?	was THE hiv test ever positive?	was THE hiv test ever positive?	[no match found]	yes; no; doesn't know; refused to answer	[empty cell]	[empty cell]	[no match found]
id10127		[no match found]	[no match found]	131	123			Was there any diagnosis by a health professional of AIDS?		[no match found]	[no match found]	yes; no; doesn't know; refused to answer	[empty cell]	[no match found]	[no match found]
id10128		ID3A120	[no match found]	132	124	76		Did (s)he have a recent positive test by a health professional for malaria?		did (s)he have a recent positive test by a PHYSICIAN OR health WORKER for malaria?	[no match found]	yes; no; doesn't know; refused to answer	[empty cell]	[empty cell]	[no match found]
id10129		ID3A130	[no match found]	133	125	77		Did (s)he have a recent negative test by a health professional for malaria?		did (s)he have a recent negative test by a PHYSICIAN OR health WORKER for malaria?	[no match found]	yes; no; doesn't know; refused to answer	[empty cell]	[empty cell]	[no match found]
id10130		ID3A135	[no match found]	134	126	78		Was there any diagnosis by a health professional of dengue fever?		was there any diagnosis by a PHYSICIAN OR health WORKER of dengue fever?	[no match found]	yes; no; doesn't know; refused to answer	[empty cell]	[empty cell]	[no match found]
id10131		[no match found]	[no match found]	135	127			Was there any diagnosis by a health professional of measles?		[no match found]	[no match found]	yes; no; doesn't know; refused to answer	[empty cell]	[no match found]	[no match found]
id10132		ID3A150	[no match found]	136	128	80		Was there any diagnosis by a health professional of high blood pressure?		was there any diagnosis by a PHYSICIAN OR health WORKER of high blood pressure?	[no match found]	yes; no; doesn't know; refused to answer	[empty cell]	[empty cell]	[no match found]
id10133		ID3A160	[no match found]	137	129	81		Was there any diagnosis by a health professional of heart disease?		was there any diagnosis by a PHYSICIAN OR health WORKER of heart disease?	[no match found]	yes; no; doesn't know; refused to answer	[empty cell]	[empty cell]	[no match found]
id10134		[no match found]	[no match found]	138	130			Was there any diagnosis by a health professional of diabetes?		[no match found]	[no match found]	yes; no; doesn't know; refused to answer	[empty cell]	[no match found]	[no match found]
id10135		[no match found]	[no match found]	139	131			Was there any diagnosis by a health professional of asthma?		[no match found]	[no match found]	yes; no; doesn't know; refused to answer	[empty cell]	[no match found]	[no match found]
id10136		[no match found]	[no match found]	140	132			Was there any diagnosis by a health professional of epilepsy?		[no match found]	[no match found]	yes; no; doesn't know; refused to answer	[empty cell]	[no match found]	[no match found]
id10137		[no match found]	[no match found]	141	133			Was there any diagnosis by a health professional of cancer?		[no match found]	[no match found]	yes; no; doesn't know; refused to answer	[empty cell]	[no match found]	[no match found]
id10138		ID3A210	ID3A210	142	134	86	96	Was there any diagnosis by a health professional of Chronic Obstructive Pulmonary Disease (COPD)?		was there any diagnosis by a PHYSICIAN OR health WORKER of chronic obstructive pulmonary disease (copd)?	was there any diagnosis of chronic obstructive pulmonary disease (copd)?	yes; no; doesn't know; refused to answer	[empty cell]	[empty cell]	yes; no; doesn't know
id10139		[no match found]	[no match found]	143	135			Was there any diagnosis by a health professional of dementia?		[no match found]	[no match found]	yes; no; doesn't know; refused to answer	[empty cell]	[no match found]	[no match found]
id10140		[no match found]	[no match found]	144	136			Was there any diagnosis by a health professional of depression?		[no match found]	[no match found]	yes; no; doesn't know; refused to answer	[empty cell]	[no match found]	[no match found]
id10141		[no match found]	[no match found]	145	137			Was there any diagnosis by a health professional of stroke?		[no match found]	[no match found]	yes; no; doesn't know; refused to answer	[empty cell]	[no match found]	[no match found]
id10142		ID3A250	[no match found]	146	138	90		Was there any diagnosis by a health professional of sickle cell disease?		was there any diagnosis by a PHYSICIAN OR health WORKER of sickle cell disease?	[no match found]	yes; no; doesn't know; refused to answer	[empty cell]	[empty cell]	[no match found]
id10143		ID3A260	[no match found]	147	139	91		Was there any diagnosis by a health professional of kidney disease?		was there any diagnosis by a PHYSICIAN OR health WORKER of kidney disease?	[no match found]	yes; no; doesn't know; refused to answer	[empty cell]	[empty cell]	[no match found]
id10144		ID3A270	[no match found]	148	140	92		Was there any diagnosis by a health professional of liver disease?		was there any diagnosis by a PHYSICIAN OR health WORKER of liver disease?	[no match found]	yes; no; doesn't know; refused to answer	[empty cell]	[empty cell]	[no match found]
signs_symptoms_final_illness			ID3B	149	141	93	109	General signs and symptoms associated with final illness
id10147		ID3B100	ID3B100	150	142	94	110	Did (s)he have a fever?				yes; no; doesn't know; refused to answer	[empty cell]	[empty cell]	yes; no; doesn't know
id10148_a	[no match found]	ID3B110	[no match found]	151		95		How many days did the fever last?	[no match found]		[no match found]		[no match found]		[no match found]
id10148_units	[no match found]	[no match found]	[no match found]	152				How long did the fever last?	[no match found]	[no match found]	[no match found]	days; months; doesn't know; refused to answer	[no match found]	[no match found]	[no match found]
id10148_b	[no match found]	[no match found]	[no match found]	153				Enter how long the fever lasted in days:	[no match found]	[no match found]	[no match found]		[no match found]	[no match found]	[no match found]
id10148_c	[no match found]	[no match found]	[no match found]	154				Enter how long the fever lasted in months:	[no match found]	[no match found]	[no match found]		[no match found]	[no match found]	[no match found]
id10148		ID3B110	[no match found]	155	143	95		How many days did the fever last?			[no match found]				[no match found]
id10149		[no match found]	[no match found]	156	144			Did the fever continue until death?		[no match found]	[no match found]	yes; no; doesn't know; refused to answer	[empty cell]	[no match found]	[no match found]
id10150		ID3B115	[no match found]	157	145	96		How severe was the fever?			[no match found]	mild; moderate; severe; doesn't know; refused to answer	[empty cell]	[empty cell]	[no match found]
id10151		[no match found]	[no match found]	158	146			What was the pattern of the fever?		[no match found]	[no match found]	continuous; on and off; only at night; doesn't know; refused to answer	[empty cell]	[no match found]	[no match found]
id10152		ID3B120	ID3B120	159	147	97	114	Did (s)he have night sweats?				yes; no; doesn't know; refused to answer	[empty cell]	[empty cell]	yes; no; doesn't know
id10153		ID3B130	ID3B130	160	148	98	115	Did (s)he have a cough?				yes; no; doesn't know; refused to answer	[empty cell]	[empty cell]	yes; no; doesn't know
id10154_units	[no match found]	[no match found]	ID3B140	161			116	For how long did (s)he have a cough?	[no match found]	[no match found]		days; months; doesn't know; refused to answer	[no match found]	[no match found]	[0-99]
id10154_a	[no match found]	[no match found]	[no match found]	162				Enter how long (s)he had a cough in days:	[no match found]	[no match found]	[no match found]		[no match found]	[no match found]	[no match found]
id10154_b	[no match found]	[no match found]	[no match found]	163				Enter how long (s)he had a cough in months:	[no match found]	[no match found]	[no match found]		[no match found]	[no match found]	[no match found]
id10154		ID3B140	[no match found]	164	149	99		For how many days did (s)he have a cough?			[no match found]				[no match found]
id10155		ID3B150	ID3B150	165	150	100	119	Was the cough productive, with sputum?				yes; no; doesn't know; refused to answer	[empty cell]	[empty cell]	yes; no; doesn't know
id10156		ID3B155	[no match found]	166	151	101		Was the cough very severe?			[no match found]	yes; no; doesn't know; refused to answer	[empty cell]	[empty cell]	[no match found]
id10157		ID3B160	ID3B160	167	152	102	120	Did (s)he cough up blood?				yes; no; doesn't know; refused to answer	[empty cell]	[empty cell]	yes; no; doesn't know
id10158		ID3B170	ID3B170	168	153	103	121	Did (s)he make a whooping sound when coughing?				yes; no; doesn't know; refused to answer	[empty cell]	[empty cell]	yes; no; doesn't know
id10159		[no match found]	[no match found]	169	154			Did (s)he have any difficulty breathing?		[no match found]	[no match found]	yes; no; doesn't know; refused to answer	[empty cell]	[no match found]	[no match found]
breathdur		[no match found]	[no match found]	170	155			Duration of breathing difficulty		[no match found]	[no match found]			[no match found]	[no match found]
id10161_0	[no match found]	ID3B244	[no match found]	171		112		For how many days did the difficulty breathing last?	[no match found]		[no match found]		[no match found]		[no match found]
id10161_unit	[no match found]	[no match found]	[no match found]	172				For how long did the difficult breathing last?	[no match found]	[no match found]	[no match found]	days; months; years; doesn't know; refused to answer	[no match found]	[no match found]	[no match found]
id10161_1	[no match found]	[no match found]	[no match found]	173				Enter how long the difficult breathing lasted in days:	[no match found]	[no match found]	[no match found]		[no match found]	[no match found]	[no match found]
id10162		[no match found]	[no match found]	174	157			Enter how long the difficult breathing lasted in months:	FOR how MANY MONTHS DID the DIFFICULTY breathing LAST?	[no match found]	[no match found]			[no match found]	[no match found]
id10163		[no match found]	[no match found]	175	158			Enter how long the difficult breathing lasted in years:	FOR how MANY YEARS DID the DIFFICULTY breathing LAST?	[no match found]	[no match found]			[no match found]	[no match found]
id10161		[no match found]	[no match found]	176	156			Calculated number of Days with illness	FOR HOW MANY DAYS DID THE DIFFICULTY BREATHING LAST?	[no match found]	[no match found]			[no match found]	[no match found]
id10165		ID3B246	[no match found]	177	159	113		Was the difficulty continuous or on and off?			[no match found]	continuous; on and off; doesn't know; refused to answer	[empty cell]	[empty cell]	[no match found]
id10166		ID3B190	[no match found]	178	160	105		During the illness that led to death, did (s)he have fast breathing?			[no match found]	yes; no; doesn't know; refused to answer	[empty cell]	[empty cell]	[no match found]
id10167_a	[no match found]	ID3B200	[no match found]	179		106		For how many days did the fast breathing last?	[no match found]		[no match found]		[no match found]		[no match found]
id10167_units	[no match found]	[no match found]	[no match found]	180				How long did the fast breathing last?	[no match found]	[no match found]	[no match found]	days; months; doesn't know; refused to answer	[no match found]	[no match found]	[no match found]
id10167_b	[no match found]	[no match found]	[no match found]	181				Enter how long the fast breathing lasted in days:	[no match found]	[no match found]	[no match found]		[no match found]	[no match found]	[no match found]
id10167_c	[no match found]	[no match found]	[no match found]	182				Enter how long the fast breathing lasted in months:	[no match found]	[no match found]	[no match found]		[no match found]	[no match found]	[no match found]
id10167		[no match found]	[no match found]	183	161			How long did the fast breathing last?	FOR HOW MANY DAYS did the fast breathing last?	[no match found]	[no match found]			[no match found]	[no match found]
id10168		ID3B210	ID3B210	184	162	107	127	Did (s)he have breathlessness?				yes; no; doesn't know; refused to answer	[empty cell]	[empty cell]	yes; no; doesn't know
id10169_a	[no match found]	ID3B220	ID3B220	185		108	128	For how many days did (s)he have breathlessness?	[no match found]	for how many WEEKS did (s)he have breathlessness?	for how LONG did (s)he have breathlessness?		[no match found]
id10169_units	[no match found]	[no match found]	ID3B220	186			128	How long did (s)he have breathlessness?	[no match found]	[no match found]	FOR HOW long did (s)he have breathlessness?	days; months; doesn't know; refused to answer	[no match found]	[no match found]	[0-99]
id10169_b	[no match found]	[no match found]	[no match found]	187				Enter how long (s)he had breathlessness in days:	[no match found]	[no match found]	[no match found]		[no match found]	[no match found]	[no match found]
id10169_c	[no match found]	[no match found]	[no match found]	188				Enter how long (s)he had breathlessness in months:	[no match found]	[no match found]	[no match found]		[no match found]	[no match found]	[no match found]
id10169		[no match found]	ID3B220	189	163		128	How long did (s)he have breathlessness?	FOR HOW MANY DAYS did (s)he have breathlessness?	[no match found]	FOR HOW long did (s)he have breathlessness?			[no match found]
id10170		ID3B230	ID3B230	190	164	109	131	Was (s)he unable to carry out daily routines due to breathlessness?				yes; no; doesn't know; refused to answer	[empty cell]	[empty cell]	yes; no; doesn't know
id10171		ID3B240	ID3B240	191	165	110	132	Was (s)he breathless while lying flat?				yes; no; doesn't know; refused to answer	[empty cell]	[empty cell]	yes; no; doesn't know
id10172		ID3B250	ID3B250	192	166	114	133	Did you see the lower chest wall/ribs being pulled in as the child breathed in?		did you see the lower chest wall/ribs being pulled in as the child BREATHED?	did you see the lower chest wall/ribs being pulled in as the child BREATHED?	yes; no; doesn't know; refused to answer	[empty cell]	[empty cell]	yes; no; doesn't know
id10173_nc	[no match found]	ID3B260	[no match found]	193		115		During the illness that led to death did his/her breathing sound like any of the following:	[no match found]		[no match found]	stridor; grunting; wheezing; no; doesn't know; refused to answer	[no match found]	[empty cell]	[no match found]
id10173_check	[no match found]	[no match found]	[no match found]	194				It is not possible to select 'Don't know' or 'refuse' together with other options. Please go back and correct the selection.	[no match found]	[no match found]	[no match found]		[no match found]	[no match found]	[no match found]
id10173_a	[no match found]	[no match found]	[no match found]	195				During the illness that led to death did (s)he have wheezing?	[no match found]	[no match found]	[no match found]	wheezing; no; doesn't know; refused to answer	[no match found]	[no match found]	[no match found]
id10173		ID3B260	[no match found]	196	167	115		During the illness that led to death did his/her breathing sound like any of the following:			[no match found]				[no match found]
id10174		ID3B270	ID3B270	197	168	116	135	Did (s)he have chest pain?		did (s)he have SEVERE chest pain?	did (s)he have SEVERE chest pain?	yes; no; doesn't know; refused to answer	[empty cell]	[empty cell]	yes; no; doesn't know
id10175		[no match found]	[no match found]	198	169			Was the chest pain severe?		[no match found]	[no match found]	yes; no; doesn't know; refused to answer	[empty cell]	[no match found]	[no match found]
id10176		ID3B272	[no match found]	199	170	117		How many days before death did (s)he have chest pain?		how many days before death did (s)he have SEVERE chest pain?	[no match found]				[no match found]
paindur		[no match found]	[no match found]	200	171			Duration of the chest pain		[no match found]	[no match found]			[no match found]	[no match found]
id10178_unit	[no match found]	[no match found]	[no match found]	201				How long did the chest pain last?	[no match found]	[no match found]	[no match found]	minutes; hours; days; doesn't know; refused to answer	[no match found]	[no match found]	[no match found]
id10178		[no match found]	[no match found]	202	172			Enter how long the chest pain lasted in minutes:	HOW MANY MINUTES DID the pain LAST?	[no match found]	[no match found]			[no match found]	[no match found]
id10179		[no match found]	[no match found]	203	173			Enter how long the chest pain lasted in hours:	HOW MANY HOURS DID the pain LAST?	[no match found]	[no match found]			[no match found]	[no match found]
id10179_1	[no match found]	[no match found]	[no match found]	204				Enter how long the chest pain lasted in days:	[no match found]	[no match found]	[no match found]		[no match found]	[no match found]	[no match found]
id10181		[no match found]	[no match found]	205	174			Did (s)he have more frequent loose or liquid stools than usual?		[no match found]	[no match found]	yes; no; doesn't know; refused to answer	[empty cell]	[no match found]	[no match found]
id10182_units	[no match found]	[no match found]	[no match found]	206				How long did (s)he have frequent loose or liquid stools?	[no match found]	[no match found]	[no match found]	days; months; doesn't know; refused to answer	[no match found]	[no match found]	[no match found]
id10182_a	[no match found]	[no match found]	[no match found]	207				Enter how long (s)he had frequent loose or liquid stools in days:	[no match found]	[no match found]	[no match found]		[no match found]	[no match found]	[no match found]
id10182_b	[no match found]	[no match found]	[no match found]	208				Enter how long (s)he had frequent loose or liquid stools in months:	[no match found]	[no match found]	[no match found]		[no match found]	[no match found]	[no match found]
id10182		[no match found]	[no match found]	209	175			For how many days did (s)he have frequent loose or liquid stools?		[no match found]	[no match found]			[no match found]	[no match found]
id10183		ID3B292	[no match found]	210	176	121		How many stools did the baby or child have on the day that loose liquid stools were most frequent?			[no match found]				[no match found]
id10184_a	[no match found]	ID3B294	[no match found]	211		122		How many days before death did the frequent loose or liquid stools start?	[no match found]		[no match found]		[no match found]		[no match found]
id10184_units	[no match found]	[no match found]	[no match found]	212				How long before death did the frequent loose or liquid stools start?	[no match found]	[no match found]	[no match found]	days; months; doesn't know; refused to answer	[no match found]	[no match found]	[no match found]
id10184_b	[no match found]	[no match found]	[no match found]	213				Enter how long before death the frequent loose or liquid stools started in days:	[no match found]	[no match found]	[no match found]		[no match found]	[no match found]	[no match found]
id10184_c	[no match found]	[no match found]	[no match found]	214				Enter how long before death the frequent loose or liquid stools started in months:	[no match found]	[no match found]	[no match found]		[no match found]	[no match found]	[no match found]
id10185		ID3B296	[no match found]	215	178	123		Did the frequent loose or liquid stools continue until death?			[no match found]	yes; no; doesn't know; refused to answer	[empty cell]	[empty cell]	[no match found]
id10186		ID3B300	ID3B300	216	179	124	141	At any time during the final illness was there blood in the stools?				yes; no; doesn't know; refused to answer	[empty cell]	[empty cell]	yes; no; doesn't know
id10187		ID3B305	[no match found]	217	180	125		Was there blood in the stool up until death?			[no match found]	yes; no; doesn't know; refused to answer	[empty cell]	[empty cell]	[no match found]
id10188		ID3B310	ID3B310	218	181	126	142	Did (s)he vomit?				yes; no; doesn't know; refused to answer	[empty cell]	[empty cell]	yes; no; doesn't know
id10189		[no match found]	[no match found]	219	182			To clarify: Did (s)he vomit in the week preceding the death?	did (s)he vomit in the week preceding the death?	[no match found]	[no match found]	yes; no; doesn't know; refused to answer	[empty cell]	[no match found]	[no match found]
id10190_units	[no match found]	ID3B315	[no match found]	220		127		How long before death did (s)he vomit?	[no match found]	FOR HOW MANY DAYS before death did (s)he vomit?	[no match found]	days; months; doesn't know; refused to answer	[no match found]	[empty cell]	[no match found]
id10190_a	[no match found]	[no match found]	[no match found]	221				Enter how long before death(s)he vomited in days:	[no match found]	[no match found]	[no match found]		[no match found]	[no match found]	[no match found]
id10190_b	[no match found]	[no match found]	[no match found]	222				Enter how long before death(s)he vomited in months:	[no match found]	[no match found]	[no match found]		[no match found]	[no match found]	[no match found]
id10191		[no match found]	[no match found]	223	184			Was there blood in the vomit?		[no match found]	[no match found]	yes; no; doesn't know; refused to answer	[empty cell]	[no match found]	[no match found]
id10192		ID3B325	[no match found]	224	185	129		Was the vomit black?			[no match found]	yes; no; doesn't know; refused to answer	[empty cell]	[empty cell]	[no match found]
id10193		ID3B330	ID3B330	225	186	130	144	Did (s)he have any belly (abdominal) problem?		did (s)he have any ABDOMINAL problem?	did (s)he have any ABDOMINAL problem?	yes; no; doesn't know; refused to answer	[empty cell]	[empty cell]	yes; no; doesn't know
id10194		ID3B340	ID3B340	226	187	131	145	Did (s)he have belly (abdominal) pain?		did (s)he have SEVERE ABDOMINAL pain?	did (s)he have SEVERE ABDOMINAL pain?	yes; no; doesn't know; refused to answer	[empty cell]	[empty cell]	yes; no; doesn't know
id10195		[no match found]	[no match found]	227	188			Was the belly (abdominal) pain severe?		[no match found]	[no match found]	yes; no; doesn't know; refused to answer	[empty cell]	[no match found]	[no match found]
abdominal_pain		[no match found]	[no match found]	228	189			Belly pain		[no match found]	[no match found]			[no match found]	[no match found]
id10196_unit	[no match found]	[no match found]	[no match found]	229				For how long did (s)he have belly (abdominal) pain?	[no match found]	[no match found]	[no match found]	hours; days; months; doesn't know; refused to answer	[no match found]	[no match found]	[no match found]
id10196		[no match found]	[no match found]	230	191			Enter how long (s)he had belly (abdominal) pain in hours:	HOURS	[no match found]	[no match found]			[no match found]	[no match found]
id10197_a	[no match found]	[no match found]	[no match found]	231				Enter how long (s)he had belly (abdominal) pain in days:	[no match found]	[no match found]	[no match found]		[no match found]	[no match found]	[no match found]
id10198		[no match found]	[no match found]	232	194			Enter how long (s)he had belly (abdominal) pain in months:	MONTHS	[no match found]	[no match found]			[no match found]	[no match found]
id10197		[no match found]	[no match found]	233	192			Calculated number of Days with belly pain	days	[no match found]	[no match found]			[no match found]	[no match found]
id10199		ID3B355	[no match found]	234	195	133		Was the pain in the upper or lower belly (abdomen)?		was the pain in the upper or lower ABDOMEN?	[no match found]	upper abdomen; lower abdomen; upper and lower abdomen; doesn't know; refused to answer	[empty cell]	[empty cell]	[no match found]
id10200		ID3B360	ID3B360	235	196	134	149	Did (s)he have a more than usually protruding belly (abdomen)?		did (s)he have a more than usually protruding ABDOMEN?	did (s)he have a more than usually protruding ABDOMEN?	yes; no; doesn't know; refused to answer	[empty cell]	[empty cell]	yes; no; doesn't know
id10201_unit	[no match found]	ID3B370	ID3B370	236		135	150	For how long before death did (s)he have a more than usually protruding belly (abdomen)?	[no match found]	for how MANY DAYS did (s)he have a more than usually protruding ABDOMEN?	for how long did (s)he have a more than usually protruding ABDOMEN?	days; months; doesn't know; refused to answer	[no match found]	[empty cell]	[0-99]
id10201_a	[no match found]	[no match found]	[no match found]	237				Enter how long before death (s)he had a more than usually protruding belly (abdomen) in days:	[no match found]	[no match found]	[no match found]		[no match found]	[no match found]	[no match found]
id10202		[no match found]	[no match found]	238	198			Enter how long before death (s)he had a more than usually protruding belly (abdomen) in months:	FOR how MANY MONTHS DID (s)he HAVE a more than usually protruding belly (ABDOMEN)?	[no match found]	[no match found]			[no match found]	[no match found]
id10201		[no match found]	[no match found]	239	197			Calculated number of Days with protruding belly (abdomen)	FOR HOW MANY DAYS DID (S)HE HAVE A MORE THAN USUALLY protruding belly (ABDOMEN)?	[no match found]	[no match found]			[no match found]	[no match found]
id10203		ID3B375	[no match found]	240	199	136		How rapidly did (s)he develop the protruding belly (abdomen)?		how rapidly did (s)he develop the protruding ABDOMEN?	[no match found]	rapidly; slowly; doesn't know; refused to answer	[empty cell]	[empty cell]	[no match found]
id10204		ID3B380	ID3B380	241	200	137	153	Did (s)he have any mass in the belly (abdomen)?		did (s)he have any mass in the ABDOMEN?	did (s)he have any mass in the ABDOMEN?	yes; no; doesn't know; refused to answer	[empty cell]	[empty cell]	yes; no; doesn't know
id10205_unit	[no match found]	[no match found]	ID3B390	242			154	For how long did (s)he have a mass in the belly (abdomen)?	[no match found]	[no match found]	for how long did (s)he have the LUMP INSIDE the ABDOMEN?	days; months; doesn't know; refused to answer	[no match found]	[no match found]	[0-99]
id10205_a	[no match found]	[no match found]	[no match found]	243				Enter how long (s)he had a mass in the belly (abdomen) in days:	[no match found]	[no match found]	[no match found]		[no match found]	[no match found]	[no match found]
id10206		[no match found]	[no match found]	244	202			Enter how long (s)he had a mass in the belly (abdomen) in months:	FOR how MANY MONTHS BEFORE DEATH DID (s)he HAVE a mass in the belly (ABDOMEN)?	[no match found]	[no match found]			[no match found]	[no match found]
id10205		[no match found]	[no match found]	245	201			Calculated number of Days with a mass in the belly (abdomen)	FOR HOW MANY DAYS BEFORE DEATH DID (S)HE HAVE a mass in the belly (ABDOMEN)?	[no match found]	[no match found]			[no match found]	[no match found]
id10207		ID3B400	ID3B400	246	203	139	157	Did (s)he have a severe headache?				yes; no; doesn't know; refused to answer	[empty cell]	[empty cell]	yes; no; doesn't know
id10208		ID3B405	[no match found]	247	204	140		Did (s)he have a stiff neck during illness that led to death?			[no match found]	yes; no; doesn't know; refused to answer	[empty cell]	[empty cell]	[no match found]
id10209_units	[no match found]	[no match found]	[no match found]	248				How long before death did (s)he have stiff neck?	[no match found]	[no match found]	[no match found]	days; months; doesn't know; refused to answer	[no match found]	[no match found]	[no match found]
id10209_a	[no match found]	[no match found]	[no match found]	249				Enter how long before death did (s)he have stiff neck in days:	[no match found]	[no match found]	[no match found]		[no match found]	[no match found]	[no match found]
id10209_b	[no match found]	[no match found]	[no match found]	250				Enter how long before death did (s)he have stiff neck in months:	[no match found]	[no match found]	[no match found]		[no match found]	[no match found]	[no match found]
id10209		ID3B407	[no match found]	251	205	141		For how many days before death did (s)he have stiff neck?			[no match found]				[no match found]
id10210		ID3B409	[no match found]	252	206	142		Did (s)he have a painful neck during the illness that led to death?			[no match found]	yes; no; doesn't know; refused to answer	[empty cell]	[empty cell]	[no match found]
id10211_units	[no match found]	[no match found]	[no match found]	253				How long before death did (s)he have a painful neck?	[no match found]	[no match found]	[no match found]	days; months; doesn't know; refused to answer	[no match found]	[no match found]	[no match found]
id10211_a	[no match found]	[no match found]	[no match found]	254				Enter how long before death (s)he had a painful neck in days:	[no match found]	[no match found]	[no match found]		[no match found]	[no match found]	[no match found]
id10211_b	[no match found]	[no match found]	[no match found]	255				Enter how long before death (s)he had a painful neck in months:	[no match found]	[no match found]	[no match found]		[no match found]	[no match found]	[no match found]
id10211		ID3B410	[no match found]	256	207	143		For how many days before death did (s)he have a painful neck?			[no match found]				[no match found]
id10212		ID3B420	ID3B420	257	208	144	162	Did (s)he have mental confusion?				yes; no; doesn't know; refused to answer	[empty cell]	[empty cell]	yes; no; doesn't know
id10213_units	[no match found]	[no match found]	ID3B430	258			163	How long did (s)he have mental confusion?	[no match found]	[no match found]	FOR HOW long did (s)he have mental confusion?	days; months; doesn't know; refused to answer	[no match found]	[no match found]	[0-99]
id10213_a	[no match found]	[no match found]	[no match found]	259				Enter how long (s)he had mental confusion in days:	[no match found]	[no match found]	[no match found]		[no match found]	[no match found]	[no match found]
id10213_b	[no match found]	[no match found]	[no match found]	260				Enter how long (s)he had mental confusion in months:	[no match found]	[no match found]	[no match found]		[no match found]	[no match found]	[no match found]
id10213		ID3B430	ID3B430	261	209	145	163	For how many months did (s)he have mental confusion?			for how LONG did (s)he have mental confusion?
id10214		[no match found]	[no match found]	262	210			Was (s)he unconscious during the illness that led to death?	was (s)he unconscious during the illness that LEAD to death?	[no match found]	[no match found]	yes; no; doesn't know; refused to answer	[empty cell]	[no match found]	[no match found]
id10215		ID3B440	ID3B440	263	211	146	165	Was (s)he unconscious for more than 24 hours before death?				yes; no; doesn't know; refused to answer	[empty cell]	[empty cell]	yes; no; doesn't know
id10216_units	[no match found]	[no match found]	[no match found]	264				How long before death did unconsciousness start?	[no match found]	[no match found]	[no match found]	hours; days; doesn't know; refused to answer	[no match found]	[no match found]	[no match found]
id10216_a	[no match found]	[no match found]	[no match found]	265				Enter how long before death unconsciousness started in hours?	[no match found]	[no match found]	[no match found]		[no match found]	[no match found]	[no match found]
id10216_b	[no match found]	[no match found]	[no match found]	266				Enter how long before death unconsciousness started in days?	[no match found]	[no match found]	[no match found]		[no match found]	[no match found]	[no match found]
id10216		ID3B445	[no match found]	267	212	147		How many hours before death did unconsciousness start?			[no match found]				[no match found]
id10217		ID3B450	ID3B450	268	213	148	166	Did the unconsciousness start suddenly, quickly (at least within a single day)?				yes; no; doesn't know; refused to answer	[empty cell]	[empty cell]	yes; no; doesn't know
id10218		ID3B455	[no match found]	269	214	149		Did the unconsciousness continue until death?			[no match found]	yes; no; doesn't know; refused to answer	[empty cell]	[empty cell]	[no match found]
id10219		ID3B460	ID3B460	270	215	150	167	Did (s)he have convulsions?				yes; no; doesn't know; refused to answer	[empty cell]	[empty cell]	yes; no; doesn't know
id10220		ID3B465	[no match found]	271	216	151		Did (s)he experience any generalized convulsions or fits during the illness that led to death?			[no match found]	yes; no; doesn't know; refused to answer	[empty cell]	[empty cell]	[no match found]
id10221		ID3B470	ID3B470	272	217	152	168	For how many minutes did the convulsions last?			for how LONG did the convulsions last?
id10222		ID3B480	ID3B480	273	218	153	171	Did (s)he become unconscious immediately after the convulsion?				yes; no; doesn't know; refused to answer	[empty cell]	[empty cell]	yes; no; doesn't know
id10223		ID3B490	ID3B490	274	219	154	172	Did (s)he have any urine problems?				yes; no; doesn't know; refused to answer	[empty cell]	[empty cell]	yes; no; doesn't know
id10225		ID3B510	ID3B510	275	221	156	174	Did (s)he go to urinate more often than usual?				yes; no; doesn't know; refused to answer	[empty cell]	[empty cell]	yes; no; doesn't know
id10226		ID3B520	ID3B520	276	222	157	175	During the final illness did (s)he ever pass blood in the urine?				yes; no; doesn't know; refused to answer	[empty cell]	[empty cell]	yes; no; doesn't know
id10224		[no match found]	[no match found]	277	220			Did (s)he stop urinating?		[no match found]	[no match found]	yes; no; doesn't know; refused to answer	[empty cell]	[no match found]	[no match found]
id10227		[no match found]	[no match found]	278	223			Did (s)he have sores or ulcers anywhere on the body?		[no match found]	[no match found]	yes; no; doesn't know; refused to answer	[empty cell]	[no match found]	[no match found]
id10228		ID3B535	[no match found]	279	224	159		Did (s)he have sores?			[no match found]	yes; no; doesn't know; refused to answer	[empty cell]	[empty cell]	[no match found]
id10229		ID3B537	[no match found]	280	225	160		Did the sores have clear fluid or pus?			[no match found]	yes; no; doesn't know; refused to answer	[empty cell]	[empty cell]	[no match found]
id10230		ID3B542	[no match found]	281	226	162		Did (s)he have an ulcer (pit) on the foot?			[no match found]	yes; no; doesn't know; refused to answer	[empty cell]	[empty cell]	[no match found]
id10231		[no match found]	[no match found]	282	227			Did the ulcer on the foot ooze pus?		[no match found]	[no match found]	yes; no; doesn't know; refused to answer	[empty cell]	[no match found]	[no match found]
id10232_units	[no match found]	[no match found]	[no match found]	283				How long did the ulcer on the foot ooze pus?	[no match found]	[no match found]	[no match found]	days; months; doesn't know; refused to answer	[no match found]	[no match found]	[no match found]
id10232_a	[no match found]	[no match found]	[no match found]	284				Enter how long the ulcer on the foot oozed pus in days:	[no match found]	[no match found]	[no match found]		[no match found]	[no match found]	[no match found]
id10232_b	[no match found]	[no match found]	[no match found]	285				Enter how long the ulcer on the foot oozed pus in months:	[no match found]	[no match found]	[no match found]		[no match found]	[no match found]	[no match found]
id10232		ID3B546	[no match found]	286	228	164		For how many days did the ulcer on the foot ooze pus?		for how many days did the ulcer ooze pus?	[no match found]				[no match found]
id10233		ID3B560	ID3B560	287	229	166	179	During the illness that led to death, did (s)he have any skin rash?				yes; no; doesn't know; refused to answer	[empty cell]	[empty cell]	yes; no; doesn't know
id10234		ID3B570	ID3B570	288	230	167	180	For how many days did (s)he have the skin rash?			for how LONG did (s)he have the skin rash?
id10235		ID3B575	[no match found]	289	231	168		Where was the rash?			[no match found]	face; trunk or abdomen; extremities; everywhere; doesn't know; refused to answer	face; trunk or abdomen; extremities; everywhere	[empty cell]	[no match found]
id10235_check	[no match found]	[no match found]	[no match found]	290				It is not possible to select 'Doesn't Know' or 'Refused to answer' together with other options. Please go back and correct the selection.	[no match found]	[no match found]	[no match found]		[no match found]	[no match found]	[no match found]
id10236		ID3B580	[no match found]	291	232	169		Did (s)he have measles rash (use local term)?			[no match found]	yes; no; doesn't know; refused to answer	[empty cell]	[empty cell]	[no match found]
id10237		ID3B590	ID3B590	292	233	170	184	Did (s)he ever have shingles or herpes zoster?				yes; no; doesn't know; refused to answer	[empty cell]	[empty cell]	yes; no; doesn't know
id10238		ID3B592	[no match found]	293	234	171		During the illness that led to death, did her/his skin flake off in patches?			[no match found]	yes; no; doesn't know; refused to answer	[empty cell]	[empty cell]	[no match found]
id10239		ID3B594	[no match found]	294	235	172		During the illness that led to death, did he/she have areas of the skin that turned black?			[no match found]	yes; no; doesn't know; refused to answer	[empty cell]	[empty cell]	[no match found]
id10240		[no match found]	[no match found]	295	236			During the illness that led to death, did he/she have areas of the skin with redness and swelling?		[no match found]	[no match found]	yes; no; doesn't know; refused to answer	[empty cell]	[no match found]	[no match found]
id10241		ID3B596	[no match found]	296	237	173		During the illness that led to death, did (s)he bleed from anywhere?			[no match found]	yes; no; doesn't know; refused to answer	[empty cell]	[empty cell]	[no match found]
id10242		ID3B600	ID3B600	297	238	174	185	Did (s)he bleed from the nose, mouth or anus?				yes; no; doesn't know; refused to answer	[empty cell]	[empty cell]	yes; no; doesn't know
id10243		ID3B610	ID3B610	298	239	175	186	Did (s)he have noticeable weight loss?				yes; no; doesn't know; refused to answer	[empty cell]	[empty cell]	yes; no; doesn't know
id10244		ID3B620	ID3B620	299	240	176	187	Was (s)he severely thin or wasted?				yes; no; doesn't know; refused to answer	[empty cell]	[empty cell]	yes; no; doesn't know
id10245		ID3B630	[no match found]	300	241	177		During the illness that led to death, did s/he have a whitish rash inside the mouth or on the tongue?			[no match found]	yes; no; doesn't know; refused to answer	[empty cell]	[empty cell]	[no match found]
id10246		ID3B640	ID3B640	301	242	178	189	Did (s)he have stiffness of the whole body or was unable to open the mouth?				yes; no; doesn't know; refused to answer	[empty cell]	[empty cell]	yes; no; doesn't know
id10247		ID3B650	ID3B650	302	243	179	190	Did (s)he have puffiness of the face?			did (s)he have SWELLING (PUFFINESS) of the face?	yes; no; doesn't know; refused to answer	[empty cell]	[empty cell]	yes; no; doesn't know
id10248_units	[no match found]	[no match found]	[no match found]	303				How long did (s)he have puffiness of the face?	[no match found]	[no match found]	[no match found]	days; months; doesn't know; refused to answer	[no match found]	[no match found]	[no match found]
id10248_a	[no match found]	[no match found]	[no match found]	304				Enter how long (s)he had puffiness of the face in days:	[no match found]	[no match found]	[no match found]		[no match found]	[no match found]	[no match found]
id10248_b	[no match found]	[no match found]	[no match found]	305				Enter how long (s)he had puffiness of the face in months:	[no match found]	[no match found]	[no match found]		[no match found]	[no match found]	[no match found]
id10248		ID3B652	[no match found]	306	244	180		For how many days did (s)he have puffiness of the face?			[no match found]				[no match found]
id10249		ID3B656	[no match found]	307	245	182		During the illness that led to death, did (s)he have swollen legs or feet?			[no match found]	yes; no; doesn't know; refused to answer	[empty cell]	[empty cell]	[no match found]
id10250_units	[no match found]	[no match found]	[no match found]	308				How long did the swelling last?	[no match found]	[no match found]	[no match found]	days; months; doesn't know; refused to answer	[no match found]	[no match found]	[no match found]
id10250_a	[no match found]	[no match found]	[no match found]	309				Enter how long the swelling lasted in days:	[no match found]	[no match found]	[no match found]		[no match found]	[no match found]	[no match found]
id10250_b	[no match found]	[no match found]	[no match found]	310				Enter how long the swelling lasted in months:	[no match found]	[no match found]	[no match found]		[no match found]	[no match found]	[no match found]
id10250		ID3B658	[no match found]	311	246	183		How many days did the swelling last?			[no match found]				[no match found]
id10251		ID3B660	ID3B660	312	247	184	191	Did (s)he have both feet swollen?				yes; no; doesn't know; refused to answer	[empty cell]	[empty cell]	yes; no; doesn't know
id10252		ID3B665	[no match found]	313	248	185		Did (s)he have general puffiness all over his/her body?	did (s)he have general puffiness all over HI(S)HER body?	did (s)he have general puffiness all over HI(S)HER body?	[no match found]	yes; no; doesn't know; refused to answer	[empty cell]	[empty cell]	[no match found]
id10253		ID3B670	ID3B670	314	249	186	192	Did (s)he have any lumps?				yes; no; doesn't know; refused to answer	[empty cell]	[empty cell]	yes; no; doesn't know
id10254		ID3B680	ID3B680	315	250	187	193	Did (s)he have any lumps or lesions in the mouth?				yes; no; doesn't know; refused to answer	[empty cell]	[empty cell]	yes; no; doesn't know
id10255		ID3B690	ID3B690	316	251	188	194	Did (s)he have any lumps on the neck?				yes; no; doesn't know; refused to answer	[empty cell]	[empty cell]	yes; no; doesn't know
id10256		ID3B700	ID3B700	317	252	189	195	Did (s)he have any lumps on the armpit?				yes; no; doesn't know; refused to answer	[empty cell]	[empty cell]	yes; no; doesn't know
id10257		ID3B710	ID3B710	318	253	190	196	Did (s)he have any lumps on the groin?				yes; no; doesn't know; refused to answer	[empty cell]	[empty cell]	yes; no; doesn't know
id10258		ID3B724	[no match found]	319	254	193		Was (s)he in any way paralysed?			[no match found]	yes; no; doesn't know; refused to answer	[empty cell]	[empty cell]	[no match found]
id10259		ID3B730	ID3B730	320	255	194	198	Did (s)he have paralysis of only one side of the body?	did S(HE have paralysis of only one side of the body?	did S(HE have paralysis of only one side of the body?	did (s)he have paralysis of one side of the body?	yes; no; doesn't know; refused to answer	[empty cell]	[empty cell]	yes; no; doesn't know
id10260		ID3B731	[no match found]	321	256	195		Which were the limbs or body parts paralysed?			[no match found]	right side; left side; lower part of body; upper part of body; one leg only; one arm only; whole body; other; doesn't know; refused to answer	right side; left side; lower part of body; upper part of body; one leg only; one arm only; whole body; other	[empty cell]	[no match found]
id10260_check	[no match found]	[no match found]	[no match found]	322				It is not possible to select 'only one side paralysed' and 'left and right side' or 'whole body' together. Please go back and correct the selection.	[no match found]	[no match found]	[no match found]		[no match found]	[no match found]	[no match found]
id10260_check2	[no match found]	[no match found]	[no match found]	323				It is not possible to select 'Doesn't Know' or 'Refused to answer' together with other options. Please go back and correct the selection.	[no match found]	[no match found]	[no match found]		[no match found]	[no match found]	[no match found]
id10261		ID3B732	[no match found]	324	257	196		Did (s)he have difficulty swallowing?			[no match found]	yes; no; doesn't know; refused to answer	[empty cell]	[empty cell]	[no match found]
id10262_units	[no match found]	[no match found]	[no match found]	325				For how long before death did (s)he have difficulty swallowing?	[no match found]	[no match found]	[no match found]	days; months; doesn't know; refused to answer	[no match found]	[no match found]	[no match found]
id10262_a	[no match found]	[no match found]	[no match found]	326				Enter how long before death (s)he had difficulty swallowing in days:	[no match found]	[no match found]	[no match found]		[no match found]	[no match found]	[no match found]
id10262_b	[no match found]	[no match found]	[no match found]	327				Enter how long before death (s)he had difficulty swallowing in months:	[no match found]	[no match found]	[no match found]		[no match found]	[no match found]	[no match found]
id10262		ID3B734	[no match found]	328	258	197		For how many days before death did (s)he have difficulty swallowing?			[no match found]				[no match found]
id10263		ID3B740	[no match found]	329	259	198		Was the difficulty with swallowing with solids, liquids, or both?			[no match found]	solids; liquids; both; doesn't know; refused to answer	[empty cell]	[empty cell]	[no match found]
id10264		ID3B745	[no match found]	330	260	199		Did (s)he have pain upon swallowing?			[no match found]	yes; no; doesn't know; refused to answer	[empty cell]	[empty cell]	[no match found]
id10265		ID3B750	ID3B750	331	261	200	200	Did (s)he have yellow discoloration of the eyes?				yes; no; doesn't know; refused to answer	[empty cell]	[empty cell]	yes; no; doesn't know
id10266_units	[no match found]	[no match found]	[no match found]	332				For how long did (s)he have the yellow discoloration?	[no match found]	[no match found]	[no match found]	days; months; doesn't know; refused to answer	[no match found]	[no match found]	[no match found]
id10266_a	[no match found]	[no match found]	[no match found]	333				Enter how long (s)he had the yellow discoloration in days:	[no match found]	[no match found]	[no match found]		[no match found]	[no match found]	[no match found]
id10266_b	[no match found]	[no match found]	[no match found]	334				Enter how long (s)he had the yellow discoloration in months:	[no match found]	[no match found]	[no match found]		[no match found]	[no match found]	[no match found]
id10266		ID3B755	[no match found]	335	262	201		For how many days did (s)he have the yellow discoloration?			[no match found]				[no match found]
id10267		ID3B760	[no match found]	336	263	202		Did her/his hair change in color to a reddish or yellowish color?			[no match found]	yes; no; doesn't know; refused to answer	[empty cell]	[empty cell]	[no match found]
id10268		ID3B770	ID3B770	337	264	203	202	Did (s)he look pale (thinning/lack of blood) or have pale palms, eyes or nail beds?				yes; no; doesn't know; refused to answer	[empty cell]	[empty cell]	yes; no; doesn't know
id10269		ID3B780	ID3B780	338	265	204	203	Did (s)he have sunken eyes?				yes; no; doesn't know; refused to answer	[empty cell]	[empty cell]	yes; no; doesn't know
id10270		ID3B790	ID3B790	339	266	205	204	Did (s)he drink a lot more water than usual?				yes; no; doesn't know; refused to answer	[empty cell]	[empty cell]	yes; no; doesn't know
id10271		ID3D340	ID3D340	340	267	309	273	Was the baby able to suckle or bottle-feed within the first 24 hours after birth?			was the baby able to suckle or bottle-feed within the first 24 hours after birth?	yes; no; doesn't know; refused to answer	[empty cell]	[empty cell]	yes; no; doesn't know
id10272		[no match found]	[no match found]	341	268			Did the baby ever suckle in a normal way?		[no match found]	[no match found]	yes; no; doesn't know; refused to answer	[empty cell]	[no match found]	[no match found]
id10273		ID3D345	[no match found]	342	269	310		Did the baby stop suckling?			[no match found]	yes; no; doesn't know; refused to answer	[empty cell]	[empty cell]	[no match found]
id10274_a	[no match found]	ID3D350	[no match found]	343		311		How many days after birth did the baby stop suckling?	[no match found]		[no match found]		[no match found]		[no match found]
id10274_units	[no match found]	[no match found]	[no match found]	344				How long after birth did the baby stop suckling?	[no match found]	[no match found]	[no match found]	days; months; doesn't know; refused to answer	[no match found]	[no match found]	[no match found]
id10274_b	[no match found]	[no match found]	[no match found]	345				Enter how long after birth the baby stopped suckling in days:	[no match found]	[no match found]	[no match found]		[no match found]	[no match found]	[no match found]
id10274_c	[no match found]	[no match found]	[no match found]	346				Enter how long after birth the baby stopped suckling in months:	[no match found]	[no match found]	[no match found]		[no match found]	[no match found]	[no match found]
id10274		ID3D350	[no match found]	347	270	311		How many days after birth did the baby stop suckling?			[no match found]				[no match found]
id10275		ID3D360	ID3D360	348	271	312	275	Did the baby have convulsions starting within the first 24 hours of life?			did the baby have convulsions starting within the first DAY of life?	yes; no; doesn't know; refused to answer	[empty cell]	[empty cell]	yes; no; doesn't know
id10276		ID3D370	ID3D370	349	272	313	276	Did the baby have convulsions starting more than 24 hours after birth?			did the baby have convulsions starting ON the SECOND DAY OR LATER after birth?	yes; no; doesn't know; refused to answer	[empty cell]	[empty cell]	yes; no; doesn't know
id10277		ID3D380	ID3D380	350	273	314	277	Did the baby's body become stiff, with the back arched backwards?				yes; no; doesn't know; refused to answer	[empty cell]	[empty cell]	yes; no; doesn't know
id10278		ID3D390	[no match found]	351	274	315		During the illness that led to death, did the baby have a bulging or raised fontanelle?	during the illness that led to death, did the baby have a bulging or raised fontanelle? (ASK ONLY UP to 18 MONTHS)		[no match found]	yes; no; doesn't know; refused to answer	[empty cell]	[empty cell]	[no match found]
id10279		ID3D400	[no match found]	352	275	316		During the illness that led to death, did the baby have a sunken fontanelle?	during the illness that led to death, did the baby have a sunken fontanelle? (ASK ONLY UP to 18 MONTHS)		[no match found]	yes; no; doesn't know; refused to answer	[empty cell]	[empty cell]	[no match found]
id10281		[no match found]	[no match found]	353	276			During the illness that led to death, did the baby become unresponsive or unconscious?		[no match found]	[no match found]	yes; no; doesn't know; refused to answer	[empty cell]	[no match found]	[no match found]
id10282		ID3D410	ID3D410	354	277	318	280	Did the baby become unresponsive or unconscious soon after birth, within less than 24 hours?			did the baby become unresponsive or unconscious soon after BIRTH (WITHIN less than 24 HOURS)?	yes; no; doesn't know; refused to answer	[empty cell]	[empty cell]	yes; no; doesn't know
id10283		ID3D420	ID3D420	355	278	319	281	Did the baby become unresponsive or unconscious more than 24 hours after birth?			did the baby become unresponsive or unconscious more than 1 DAY after birth?	yes; no; doesn't know; refused to answer	[empty cell]	[empty cell]	yes; no; doesn't know
neonatal_childc		[no match found]	[no match found]	356	279			Neonatal child questions part C		[no match found]	[no match found]			[no match found]	[no match found]
id10284		ID3D430	[no match found]	357	280	320		During the illness that led to death, did the baby become cold to touch?			[no match found]	yes; no; doesn't know; refused to answer	[empty cell]	[empty cell]	[no match found]
id10285		[no match found]	[no match found]	358	281			How many days old was the baby when it started feeling cold to touch?		[no match found]	[no match found]			[no match found]	[no match found]
id10286		ID3D435	[no match found]	359	282	321		During the illness that led to death, did the baby become lethargic after a period of normal activity?	during the illness that led to death, did the baby become LETHARGIC, after a period of normal activity?	during the illness that led to death, did the baby become LETHARGIC, after a period of normal activity?	[no match found]	yes; no; doesn't know; refused to answer	[empty cell]	[empty cell]	[no match found]
id10287		ID3D440	ID3D440	360	283	322	283	Did the baby have redness or pus drainage from the umbilical cord stump?		did the baby have redness or DISCHARGE from the umbilical cord stump?	did the baby have redness or DISCHARGE from the umbilical cord stump?	yes; no; doesn't know; refused to answer	[empty cell]	[empty cell]	yes; no; doesn't know
id10288		ID3D445	[no match found]	361	284	323		During the illness that led to death, did the baby have skin ulcer(s) or pits?			[no match found]	yes; no; doesn't know; refused to answer	[empty cell]	[empty cell]	[no match found]
id10289		ID3D450	[no match found]	362	285	324		During the illness that led to death, did the baby have yellow skin, palms (hand) or soles (foot)?			[no match found]	yes; no; doesn't know; refused to answer	[empty cell]	[empty cell]	[no match found]
id10290		ID3D455	[no match found]	363	286	325		Did the baby or infant appear to be healthy and then just die suddenly?			[no match found]	yes; no; doesn't know; refused to answer	[empty cell]	[empty cell]	[no match found]
pregnancy_women			ID3C	364	287	206	208	Signs and symptoms associated with pregnancy and women			signs and symptoms associated with pregnancy
id10294		ID3B720	[no match found]	365	288	191		Did she have any swelling or lump in the breast?			[no match found]	yes; no; doesn't know; refused to answer	[empty cell]	[empty cell]	[no match found]
id10295		ID3B722	ID3B720	366	289	192	197	Did she have any ulcers (pits) in the breast?			did she have AN ULCER OR SWELLING in the breast?	yes; no; doesn't know; refused to answer	[empty cell]	[empty cell]	yes; no; doesn't know
id10296		ID3B798	[no match found]	367	290	207		Did she ever have a period or menstruate?			[no match found]	yes; no; doesn't know; refused to answer	[empty cell]	[empty cell]	[no match found]
id10297		ID3B800	ID3B800	368	291	208	205	When she had her period, did she have vaginal bleeding in between menstrual periods?	DID she have vaginal bleeding in between menstrual periods?	DID she have EXCESSIVE vaginal bleeding in between menstrual periods?	DID she have EXCESSIVE vaginal bleeding in between menstrual periods?	yes; no; doesn't know; refused to answer	[empty cell]	[empty cell]	yes; no; doesn't know
id10298		[no match found]	[no match found]	369	292			Was the bleeding excessive?		[no match found]	[no match found]	yes; no; doesn't know; refused to answer	[empty cell]	[no match found]	[no match found]
id10301		ID3B830	ID3C350	370	295	211	230	Was there excessive vaginal bleeding in the week prior to death?			was there excessive vaginal bleeding AFTER DELIVERING the BABY?	yes; no; doesn't know; refused to answer	[empty cell]	[empty cell]	yes; no; doesn't know
id10299		ID3B810	[no match found]	371	293	209		Did her menstrual period stop naturally because of menopause or removal of uterus?	did her menstrual period stop naturally because of MENOPAUSE?	did her menstrual period stop naturally because of MENOPAUSE?	[no match found]	yes; no; doesn't know; refused to answer	[empty cell]	[empty cell]	[no match found]
id10302		ID3B840	[no match found]	372	296	212		At the time of death was her period overdue?			[no match found]	yes; no; doesn't know; refused to answer	[empty cell]	[empty cell]	[no match found]
id10303		ID3B850	[no match found]	373	297	213		For how many weeks had her period been overdue?			[no match found]				[no match found]
id10300		ID3B820	[no match found]	374	294	210		Did she have vaginal bleeding after cessation of menstruation?			[no match found]	yes; no; doesn't know; refused to answer	[empty cell]	[empty cell]	[no match found]
id10304		ID3C105	[no match found]	375	298	214		Did she have a sharp pain in her belly (abdomen) shortly before death?		did she have a sharp pain in her ABDOMEN shortly before death?	[no match found]	yes; no; doesn't know; refused to answer	[empty cell]	[empty cell]	[no match found]
id10305		ID3C110	ID3C110	376	299	215	210	Was she pregnant at the time of death?				yes; no; doesn't know; refused to answer	[empty cell]	[empty cell]	ONLY ONE OF THE QUESTIONS 3C100-130 CAN BE ANSWERED WITH YES
id10306		ID3C120	[no match found]	377	300	216		Did she die within 6 weeks of delivery, abortion or miscarriage?			[no match found]	yes; no; doesn't know; refused to answer	[empty cell]	[empty cell]	[no match found]
id10307		ID1A401	[no match found]	378	301	37		Did this woman die more than 6 weeks after being pregnant or delivering a baby?	did this woman die more than 42 DAYS after being pregnant or delivering a baby?	WAS this a woman WHO DIED more than 42 DAYS after being pregnant or delivering a baby?	[no match found]	yes; no; doesn't know; refused to answer	[empty cell]	[empty cell]	[no match found]
id10308		ID1A400	ID1A400	379	302	36	27	Was this a woman who died less than 1 year after being pregnant or delivering a baby?			was this a woman who died MORE than 42 DAYS BUT less than 1 year after being pregnant or delivering a baby?	yes; no; doesn't know; refused to answer	[empty cell]	[empty cell]	yes; no; doesn't know
id10309		ID3C125	[no match found]	380	303	217		For how many months was she pregnant?			[no match found]				[no match found]
id10310		[no match found]	[no match found]	381	304			Please confirm, when she died, she was NEITHER pregnant NOR had delivered, had an abortion, or miscarried within 12 months of when she died--is that right?	please CONFIRM: WHEN she died, she was neither pregnant nor had RECENTLY BEEN pregnant nor had RECENTLY DELIVERED when she DIED - IS that right?	[no match found]	[no match found]	yes (she was not pregnant; and she did not recently deliver, have abortion, or miscarry); no (she was pregnant or she recently delivered, had an abortion or miscarried); doesn't know; refused to answer	[empty cell]	[no match found]	[no match found]
id10310_check	[no match found]	[no match found]	[no match found]	382				If the response is NO, DON'T KNOW, OR REFUSED, it indicates some uncertainty as to whether the cause of death could have been a maternal or pregnancy-related cause. Go back to the question 'Did she ever have a period or menstruate?' and follow the process again. If it is confirmed that the death was related to pregnancy, proceed with the next question 'Did she die during labour or delivery?'	[no match found]	[no match found]	[no match found]		[no match found]	[no match found]	[no match found]
group_maternal		[no match found]	[no match found]	383	305			Questions about possible maternal deaths		[no match found]	[no match found]			[no match found]	[no match found]
id10312		ID3C210	ID3C210	384	306	221	214	Did she die during labour or delivery?		did she die during LABOUR, AND BEFORE delivery?	did she die during LABOUR, BUT UNDELIVERED?	yes; no; doesn't know; refused to answer	[empty cell]	[empty cell]	yes; no; doesn't know
id10313		ID3C212	[no match found]	385	307	222		Did she die after delivering a baby?			[no match found]	yes; no; doesn't know; refused to answer	[empty cell]	[empty cell]	[no match found]
id10314		ID3C200	ID3C200	386	308	220	213	Did she die within 24 hours after delivery?				yes; no; doesn't know; refused to answer	[empty cell]	[empty cell]	yes; no; doesn't know
id10315_a	[no match found]	[no match found]	ID3C120	387			211	Did she die within 6 weeks of childbirth?	[no match found]	[no match found]	did she die within 6 weeks of GIVING BIRTH?	yes; no; doesn't know; refused to answer	[no match found]	[no match found]	ONLY ONE OF THE QUESTIONS 3C100-130 CAN BE ANSWERED WITH YES
id10315		[no match found]	ID3C120	388	309		211	Did she die within 6 weeks of childbirth?		[no match found]	did she die within 6 weeks of GIVING BIRTH?			[no match found]
id10316		ID3C213	ID3C300	389	310	223	225	Did she give birth to a live baby (within 6 weeks of her death)?			did she give birth to a LIVE, HEALTHY baby WITHIN 6 weeks of DEATH?	yes; no; doesn't know; refused to answer	[empty cell]	[empty cell]	yes; no; doesn't know
id10317		ID3C215	ID3C250	390	311	224	220	Did she die during or after a multiple pregnancy?				yes; no; doesn't know; refused to answer	[empty cell]	[empty cell]	yes; no; doesn't know
id10318		ID3C220	[no match found]	391	312	225		Was she breastfeeding the child in the days before death?			[no match found]	yes; no; doesn't know; refused to answer	[empty cell]	[empty cell]	[no match found]
id10319		ID3C230	ID3C230	392	313	226	216	How many births, including stillbirths, did she/the mother have before this baby?
id10320		ID3C240	ID3C240	393	314	227	219	Had she had any previous Caesarean section?			DID she HAVE any previous caesarean section?	yes; no; doesn't know; refused to answer	[empty cell]	[empty cell]	yes; no; doesn't know
id10321		ID3C260	ID3C260	394	315	228	221	During pregnancy, did she suffer from high blood pressure?				yes; no; doesn't know; refused to answer	[empty cell]	[empty cell]	yes; no; doesn't know
id10322		ID3C270	ID3C270	395	316	229	222	Did she have foul smelling vaginal discharge during pregnancy or after delivery?				yes; no; doesn't know; refused to answer	[empty cell]	[empty cell]	yes; no; doesn't know
id10323		ID3C280	ID3C280	396	317	230	223	During the last 3 months of pregnancy, did she suffer from convulsions?				yes; no; doesn't know; refused to answer	[empty cell]	[empty cell]	yes; no; doesn't know
id10324		ID3C290	ID3C290	397	318	231	224	During the last 3 months of pregnancy did she suffer from blurred vision?				yes; no; doesn't know; refused to answer	[empty cell]	[empty cell]	yes; no; doesn't know
id10325		[no match found]	[no match found]	398	319			Did bleeding occur while she was pregnant?	did bleeding occur while she was PREGNANT	[no match found]	[no match found]	yes; no; doesn't know; refused to answer	[empty cell]	[no match found]	[no match found]
id10326		ID3C320	ID3C320	399	320	233	227	Was there vaginal bleeding during the first 6 months of pregnancy?				yes; no; doesn't know; refused to answer	[empty cell]	[empty cell]	yes; no; doesn't know
id10327		ID3C330	ID3C330	400	321	234	228	Was there vaginal bleeding during the last 3 months of pregnancy but before labour started?				yes; no; doesn't know; refused to answer	[empty cell]	[empty cell]	yes; no; doesn't know
id10328		ID3C340	[no match found]	401	322	235		Did she have excessive bleeding during labour or delivery?			[no match found]	yes; no; doesn't know; refused to answer	[empty cell]	[empty cell]	[no match found]
id10329		ID3C350	[no match found]	402	323	236		Did she have excessive bleeding after delivery or abortion?			[no match found]	yes; no; doesn't know; refused to answer	[empty cell]	[empty cell]	[no match found]
id10330		ID3C360	ID3C360	403	324	237	231	Was the placenta completely delivered?			was the placenta NOT completely delivered?	yes; no; doesn't know; refused to answer	[empty cell]	[empty cell]	yes; no; doesn't know
id10331		ID3C365	ID3C365	404	325	238	232	Did she deliver or try to deliver an abnormally positioned baby?				yes; no; doesn't know; refused to answer	[empty cell]	[empty cell]	yes; no; doesn't know
id10332		ID3C370	[no match found]	405	326	239		For how many hours was she in labour?			[no match found]				[no match found]
id10333		ID3C380	ID3C380	406	327	240	234	Did she attempt to terminate the pregnancy?				yes; no; doesn't know; refused to answer	[empty cell]	[empty cell]	yes; no; doesn't know
id10334		ID3C390	ID3C390	407	328	241	235	Did she recently have a pregnancy that ended in an abortion (spontaneous or induced)?				yes; no; doesn't know; refused to answer	[empty cell]	[empty cell]	yes; no; doesn't know
id10335		ID3C393	[no match found]	408	329	242		Did she die during an abortion?			[no match found]	yes; no; doesn't know; refused to answer	[empty cell]	[empty cell]	[no match found]
id10336		ID3C395	[no match found]	409	330	243		Did she die within 6 weeks of having an abortion?			[no match found]	yes; no; doesn't know; refused to answer	[empty cell]	[empty cell]	[no match found]
id10337		ID3C400	[no match found]	410	331	244		Where did she give birth?			[no match found]	hospital; other health facility; home; on route to hospital or facility; other; doesn't know; refused to answer	[empty cell]	[empty cell]	[no match found]
id10338		ID3C430	ID3C430	411	332	245	239	Did she receive professional assistance during the delivery?				yes; no; doesn't know; refused to answer	[empty cell]	[empty cell]	yes; no; doesn't know
id10339		[no match found]	[no match found]	412	333			Who delivered the baby?		[no match found]	[no match found]	doctor; midwife; nurse; relative; self (the mother); traditional birth attendant; other; doesn't know ; refused to answer	[empty cell]	[no match found]	[no match found]
id10340		ID3C440	ID3C440	413	334	246	240	Did she have an operation to remove her uterus shortly before death?				yes; no; doesn't know; refused to answer	[empty cell]	[empty cell]	yes; no; doesn't know
deliverytype		ID3C445	[no match found]	414	335	247		How did the mother deliver her baby?			[no match found]				[no match found]
id10342		ID3C450	[no match found]	415	336	248		Was the delivery normal vaginal, without forceps or vacuum?			[no match found]	yes; no; doesn't know; refused to answer	[empty cell]	[empty cell]	[no match found]
id10343		ID3C460	[no match found]	416	337	249		Was the delivery vaginal, with forceps or vacuum?			[no match found]	yes; no; doesn't know; refused to answer	[empty cell]	[empty cell]	[no match found]
id10344		ID3C470	ID3C470	417	338	250	243	Was the delivery a Caesarean section?			DID SHE DELIVER BY caesarean section?	yes; no; doesn't know; refused to answer	[empty cell]	[empty cell]	yes; no; doesn't know
id10347		ID3C480	ID3C480	418	339	251	244	Was the baby born more than one month early?				yes; no; doesn't know; refused to answer	[empty cell]	[empty cell]	yes; no; doesn't know
neonatal_child			ID3D	419	340	252	245	Neonatal and child history, signs and symptoms			NEONATAL/CHILD history, signs and symptoms
id10352_units	[no match found]	ID3D070	[no match found]	420		253		How old was the child when the fatal illness started?	[no match found]	how old was the BABY when the fatal illness started?	[no match found]	months; years; doesn't know; refused to answer	[no match found]	[empty cell]	[no match found]
id10352_a	[no match found]	[no match found]	[no match found]	421				Enter how old the child was when the fatal illness started in months:	[no match found]	[no match found]	[no match found]		[no match found]	[no match found]	[no match found]
id10352_b	[no match found]	[no match found]	[no match found]	422				Enter how old the child was when the fatal illness started in years:	[no match found]	[no match found]	[no match found]		[no match found]	[no match found]	[no match found]
id10352		ID3D090	[no match found]	423	341	254		How many years old was the child when the fatal illness started?			[no match found]				[no match found]
neonatal_childa		[no match found]	[no match found]	424	342			Neonatal child questions part A		[no match found]	[no match found]			[no match found]	[no match found]
id10354		ID3D100	ID3D100	425	343	256	246	Was the child part of a multiple birth?				yes; no; doesn't know; refused to answer	[empty cell]	[empty cell]	yes; no; doesn't know
id10355		ID3D102	[no match found]	426	344	257		Was the child the first, second, or later in the birth order?			[no match found]	first; second or later; doesn't know; refused to answer	[empty cell]	[empty cell]	[no match found]
id10356		ID3D104	[no match found]	427	345	258		Is the mother still alive?			[no match found]	yes; no; doesn't know; refused to answer	[empty cell]	[empty cell]	[no match found]
id10357		ID3D106	[no match found]	428	346	259		Did the mother die before, during or after the delivery?	did the mother die during or after the delivery?	did the mother die during or after the delivery?	[no match found]	before delivery; during delivery; after delivery; doesn't know; refused to answer	[empty cell]	[empty cell]	[no match found]
moth_death		[no match found]	[no match found]	429	347			Time between delivery and death of mother		[no match found]	[no match found]			[no match found]	[no match found]
id10358_units	[no match found]	[no match found]	[no match found]	430				How long after the delivery did the mother die?	[no match found]	[no match found]	[no match found]	days; weeks; months; doesn't know; refused to answer	[no match found]	[no match found]	[no match found]
id10358		ID3D108A	[no match found]	431	348	260		How many months after the delivery did the mother die?			[no match found]				[no match found]
id10359		ID3D108B	[no match found]	432	349	261		How many days after the delivery did the mother die?			[no match found]				[no match found]
id10359_a	[no match found]	[no match found]	[no match found]	433				How many weeks after the delivery did the mother die?	[no match found]	[no match found]	[no match found]		[no match found]	[no match found]	[no match found]
id10360		ID3D155	[no match found]	434	350	262		Where was the deceased born?			[no match found]	hospital; other health facility; home; on route to hospital or facility; other; doesn't know; refused to answer	[empty cell]	[empty cell]	[no match found]
id10361		ID3D165	ID3D590	435	351	263	297	Did you/the mother receive professional assistance during the delivery?	did the mother receive professional assistance during the delivery? (ASK ONLY UP TO 1 YEAR)	did the mother receive professional assistance during the delivery?	did the mother receive professional assistance during the delivery?	yes; no; doesn't know; refused to answer	[empty cell]	[empty cell]	yes; no; doesn't know
id10362		ID3D180	[no match found]	436	352	264		At birth, was the baby of usual size?			[no match found]	yes; no; doesn't know; refused to answer	[empty cell]	[empty cell]	[no match found]
id10363		ID3D190	ID3D190	437	353	265	255	At birth, was the baby smaller than usual, (weighing under 2.5 kg)?			WAS the baby smaller than NORMAL, WEIGHING under 2.5 KG?	yes; no; doesn't know; refused to answer	[empty cell]	[empty cell]	yes; no; doesn't know
id10364		[no match found]	[no match found]	438	354			At birth, was the baby very much smaller than usual, (weighing under 1 kg)?		[no match found]	[no match found]	yes; no; doesn't know; refused to answer	[empty cell]	[no match found]	[no match found]
id10365		ID3D200	ID3D200	439	355	266	256	At birth, was the baby larger than usual, (weighing over 4.5 kg)?			WAS the baby larger than NORMAL, WEIGHING over 4.5 KG?	yes; no; doesn't know; refused to answer	[empty cell]	[empty cell]	yes; no; doesn't know
id1036x_check	[no match found]	[no match found]	[no match found]	440				It is not possible to select 'No usual size at Birth', 'No weighing under 2.5 kg' and 'No weighing over 4.5 kg' together. Please go back and correct the selection.	[no match found]	[no match found]	[no match found]		[no match found]	[no match found]	[no match found]
id10366		ID3D201	[no match found]	441	356	267		What was the weight (in grammes) of the deceased at birth?			[no match found]				[no match found]
id10367		ID3D210	[no match found]	442	357	268		How many months long was the pregnancy before the child was born?	how many months long was the pregnancy before the child was born? (ASK ONLY UP TO 1 YEAR)		[no match found]				[no match found]
id10368		ID3D215	[no match found]	443	358	269		Were there any complications in the late part of the pregnancy (defined as the last 3 months, before labour)?	were there any complications in the late part of the pregnancy (defined as the last 3 months, before labour)? (ASK ONLY UP TO 1 YEAR)		[no match found]	yes; no; doesn't know; refused to answer	[empty cell]	[empty cell]	[no match found]
id10369		ID3D221	[no match found]	444	359	270		Were there any complications during labour or delivery?	were there any complications during labour or delivery? (ASK ONLY UP TO 1 YEAR)		[no match found]	yes; no; doesn't know; refused to answer	[empty cell]	[empty cell]	[no match found]
id10370		ID3D230	[no match found]	445	360	271		Was any part of the baby physically abnormal at time of delivery? (for example: body part too large or too small, additional growth on body)?			[no match found]	yes; no; doesn't know; refused to answer	[empty cell]	[empty cell]	[no match found]
id10371		ID3D240	[no match found]	446	361	272		Did the baby/ child have a swelling or defect on the back at time of birth?		did the baby/ child have a swelling or defect on the BACK?	[no match found]	yes; no; doesn't know; refused to answer	[empty cell]	[empty cell]	[no match found]
id10372		ID3D241	[no match found]	447	362	273		Did the baby/ child have a very large head at time of birth?		did the baby/ child have a very large HEAD?	[no match found]	yes; no; doesn't know; refused to answer	[empty cell]	[empty cell]	[no match found]
id10373		ID3D242	[no match found]	448	363	274		Did the baby/ child have a very small head at time of birth?		did the baby/ child have a very small HEAD?	[no match found]	yes; no; doesn't know; refused to answer	[empty cell]	[empty cell]	[no match found]
id10394		ID3D267	ID3D500	449	381	288	286	How many births, including stillbirths, did the baby's mother have before this baby?
neonatal_childb		[no match found]	[no match found]	450	364			Neonatal child questions part B		[no match found]	[no match found]			[no match found]	[no match found]
id10376		[no match found]	[no match found]	451	365			Was the baby moving in the last few days before the birth?		[no match found]	[no match found]	yes; no; doesn't know; refused to answer	[empty cell]	[no match found]	[no match found]
id10377		ID3D251	ID3D130	452	366	276	249	Did the baby stop moving in the womb before labour started?				yes; no; doesn't know; refused to answer	[empty cell]	[empty cell]	yes; no; doesn't know
babmove		[no match found]	[no match found]	453	367			Baby moving		[no match found]	[no match found]			[no match found]	[no match found]
id10379_unit	[no match found]	[no match found]	[no match found]	454				How long before labour did you/the mother last feel the baby move?	[no match found]	[no match found]	[no match found]	hours; days; doesn't know; refused to answer	[no match found]	[no match found]	[no match found]
id10379		ID3D251A	[no match found]	455	368	277		Enter how long before labour did you/the mother last felt the baby move in days: (maybe the respondent or health worker had examined the mother)	HOW MANY DAYS before labour did YOU or the mother last FEEL the baby MOVE? (maybe the respondent or health worker had examined the mother)	HOW MANY DAYS before labour did YOU or the mother last FEEL the baby MOVE? (maybe the REPONDENT or health worker had examined the mother)	[no match found]				[no match found]
id10380		ID3D251B	ID3B200	456	369	278	124	Enter how long before labour did you/the mother last felt the baby move in hours: (maybe the respondent or health worker had examined the mother)	HOW MANY HOURS before labour did YOU or the mother last FEEL the baby MOVE? (maybe the respondent or health worker had examined the mother)	HOW MANY HOURS before labour did YOU or the mother last FEEL the baby MOVE? (maybe the REPONDENT or health worker had examined the mother)	FOR how long did (S)HE HAVE FAST BREATHING?
id10382		[no match found]	[no match found]	457	370			How many hours did labour and delivery take?		[no match found]	[no match found]			[no match found]	[no match found]
id10383		ID3D253	ID3D120	458	371	279	248	Was the baby born 24 hours or more after the water broke?				yes; no; doesn't know; refused to answer	[empty cell]	[empty cell]	yes; no; doesn't know
id10384		ID3D254	[no match found]	459	372	280		Was the liquor foul smelling?			[no match found]	yes; no; doesn't know; refused to answer	[empty cell]	[empty cell]	[no match found]
id10385		[no match found]	[no match found]	460	373			What was the colour of the liquor when the water broke?		[no match found]	[no match found]	green or brown; clear (normal); other; doesn't know; refused to answer	[empty cell]	[no match found]	[no match found]
mother_deliv		ID3D256	[no match found]	461	374	281		How was the baby delivered?			[no match found]				[no match found]
id10387		ID3C450	[no match found]	462	375	248		Was the delivery normal vaginal, without forceps or vacuum?			[no match found]	yes; no; doesn't know; refused to answer	[empty cell]	[empty cell]	[no match found]
id10388		ID3C460	[no match found]	463	376	249		Was the delivery vaginal, with forceps or vacuum?			[no match found]	yes; no; doesn't know; refused to answer	[empty cell]	[empty cell]	[no match found]
id10389		ID3C470	ID3C470	464	377	250	243	Was the delivery a Caesarean section?			DID SHE DELIVER BY caesarean section?	yes; no; doesn't know; refused to answer	[empty cell]	[empty cell]	yes; no; doesn't know
id10389_check	[no match found]	[no match found]	[no match found]	465				It is not possible to select 'No' to all three previous questions. Please go back and review the answers.	[no match found]	[no match found]	[no match found]		[no match found]	[no match found]	[no match found]
id10391		ID3D261	[no match found]	466	378	285		Did you/the mother receive any vaccinations since reaching adulthood including during this pregnancy?			[no match found]	yes; no; doesn't know; refused to answer	[empty cell]	[empty cell]	[no match found]
id10392		ID3D263	[no match found]	467	379	286		How many doses?			[no match found]				[no match found]
id10393		ID3D265	ID3D460	468	380	287	285	Did you/the mother receive tetanus toxoid (TT) vaccine?	did THE mother receive tetanus toxoid (tt) vaccine?	did THE mother receive tetanus toxoid (tt) vaccine?	did THE mother NOT receive tetanus toxoid (tt) vaccine?	yes; no; doesn't know; refused to answer	[empty cell]	[empty cell]	yes; no; doesn't know
id10395		[no match found]	[no match found]	469	382			During labour, did the baby's mother suffer from fever?		[no match found]	[no match found]	yes; no; doesn't know; refused to answer	[empty cell]	[no match found]	[no match found]
id10396		ID3D269	[no match found]	470	383	289		During the last 3 months of pregnancy, labour or delivery, did you/the baby's mother suffer from high blood pressure?	during the last 3 months of pregnancy, labour or delivery, did the baby's mother suffer from high blood pressure?	during the last 3 months of pregnancy, labour or delivery, did the baby's mother suffer from high blood pressure?	[no match found]	yes; no; doesn't know; refused to answer	[empty cell]	[empty cell]	[no match found]
id10397		[no match found]	[no match found]	471	384			Did you/the baby's mother have diabetes mellitus?	did THE baby's mother have diabetes mellitus?	[no match found]	[no match found]	yes; no; doesn't know; refused to answer	[empty cell]	[no match found]	[no match found]
id10398		ID3D271	ID3D520	472	385	290	290	Did you/the baby's mother have foul smelling vaginal discharge during pregnancy or after delivery?	did THE baby's mother have foul smelling vaginal discharge during pregnancy or after delivery?	did THE baby's mother have foul smelling vaginal discharge during pregnancy or after delivery?	did THE baby's mother have foul smelling vaginal discharge during pregnancy or after delivery?	yes; no; doesn't know; refused to answer	[empty cell]	[empty cell]	yes; no; doesn't know
id10399		ID3D273	ID3D530	473	386	291	291	During the last 3 months of pregnancy, labour or delivery, did you/the baby's mother suffer from convulsions?	during the last 3 months of pregnancy, labour or delivery, did the baby's mother suffer from convulsions?	during the last 3 months of pregnancy, labour or delivery, did the baby's mother suffer from convulsions?	during the last 3 months of pregnancy, did the baby's mother suffer from convulsions?	yes; no; doesn't know; refused to answer	[empty cell]	[empty cell]	yes; no; doesn't know
id10400		ID3D275	ID3D540	474	387	292	292	During the last 3 months of pregnancy did you/the baby's mother suffer from blurred vision?	during the last 3 months of pregnancy did the baby's mother suffer from blurred vision?	during the last 3 months of pregnancy did the baby's mother suffer from blurred vision?	during the last 3 months of pregnancy did the baby's mother suffer from blurred vision?	yes; no; doesn't know; refused to answer	[empty cell]	[empty cell]	yes; no; doesn't know
id10401		[no match found]	[no match found]	475	388			Did you/the baby's mother have severe anemia?	did THE baby's mother have severe anemia?	[no match found]	[no match found]	yes; no; doesn't know; refused to answer	[empty cell]	[no match found]	[no match found]
id10402		ID3D276	ID3D550	476	389	293	293	Did you/the baby's mother have vaginal bleeding during the last 3 months of pregnancy but before labour started?	did the baby's mother have vaginal bleeding during the last 3 months of pregnancy but before labour started?	did the baby's mother have vaginal bleeding during the last 3 months of pregnancy but before labour started?	did the baby's mother have vaginal bleeding during the last 3 months of pregnancy but before labour started?	yes; no; doesn't know; refused to answer	[empty cell]	[empty cell]	yes; no; doesn't know
id10403		ID3D277	ID3D170	477	390	294	253	Did the baby's bottom, feet, arm or hand come out of the vagina before its head?			did the baby's bottom, feet, arm or hand come INTO the vagina before its head?	yes; no; doesn't know; refused to answer	[empty cell]	[empty cell]	yes; no; doesn't know
id10404		ID3D278	ID3D220	478	391	295	261	Was the umbilical cord wrapped more than once around the neck of the child at birth?			was the umbilical cord wrapped SEVERAL TIMES (MORE than ONCE) around the neck of the child at birth?	yes; no; doesn't know; refused to answer	[empty cell]	[empty cell]	yes; no; doesn't know
id10405		[no match found]	[no match found]	479	392			Was the umbilical cord delivered first?		[no match found]	[no match found]	yes; no; doesn't know; refused to answer	[empty cell]	[no match found]	[no match found]
id10406		ID3D280	ID3D280	480	393	296	267	Was the baby blue in colour at birth?				yes; no; doesn't know; refused to answer	[empty cell]	[empty cell]	yes; no; doesn't know
risk_factors			ID3F	481	394	350	331	Risk factors
id10411		ID3F100	ID3F100	482	395	351	332	Did (s)he drink alcohol?				yes; no; doesn't know; refused to answer	[empty cell]	[empty cell]	yes; no; doesn't know
id10412		[no match found]	[no match found]	483	396			Did (s)he use tobacco?		[no match found]	[no match found]	yes; no; doesn't know; refused to answer	[empty cell]	[no match found]	[no match found]
id10413		ID3F110	ID3F110	484	397	352	333	Did (s)he smoke tobacco (cigarette, cigar, pipe, etc.)?				yes; no; doesn't know; refused to answer	[empty cell]	[empty cell]	yes; no; doesn't know
id10414		ID3F120	[no match found]	485	398	353		What kind of tobacco did (s)he use ?			[no match found]	cigarettes; pipe; chewing tobacco; local form of tobacco; other	[empty cell]	[empty cell]	[no match found]
id10414_check	[no match found]	[no match found]	[no match found]	486				It is not possible to select cigarettes or pipe and 'no' to 'Did (s)he smoke tobacco?'. Please go back and correct the selections.	[no match found]	[no match found]	[no match found]		[no match found]	[no match found]	[no match found]
id10415		ID3F130	[no match found]	487	399	354		How many cigarettes did (s)he smoke daily?			[no match found]				[no match found]
id10416	[no match found]	[no match found]	[no match found]	488				How many times did (s)he use tobacco products each day?	[no match found]	[no match found]	[no match found]		[no match found]	[no match found]	[no match found]
health_service_utilization			ID3G	489	400	355	334	Health service utilisation
id10418		ID3G110	ID3G110	490	401	356	336	Did (s)he receive any treatment for the illness that led to death?				yes; no; doesn't know; refused to answer	[empty cell]	[empty cell]	yes; no; doesn't know
id10419		ID3G120	ID3G120	491	402	357	337	Did (s)he receive oral rehydration salts?				yes; no; doesn't know; refused to answer	[empty cell]	[empty cell]	yes; no; doesn't know
id10420		ID3G130	ID3G130	492	403	358	338	Did (s)he receive (or need) intravenous fluids (drip) treatment?				yes; no; doesn't know; refused to answer	[empty cell]	[empty cell]	yes; no; doesn't know
id10421		ID3G140	ID3G140	493	404	359	339	Did (s)he receive (or need) a blood transfusion?				yes; no; doesn't know; refused to answer	[empty cell]	[empty cell]	yes; no; doesn't know
id10422		ID3G150	ID3G150	494	405	360	340	Did (s)he receive (or need) treatment/food through a tube passed through the nose?				yes; no; doesn't know; refused to answer	[empty cell]	[empty cell]	yes; no; doesn't know
id10423		ID3G160	ID3G160	495	406	361	341	Did (s)he receive (or need) injectable antibiotics?				yes; no; doesn't know; refused to answer	[empty cell]	[empty cell]	yes; no; doesn't know
id10424		ID3G165	[no match found]	496	407	362		Did (s)he receive (or need) antiretroviral therapy (ART)?			[no match found]	yes; no; doesn't know; refused to answer	[empty cell]	[empty cell]	[no match found]
id10425		ID3G170	ID3G170	497	408	363	342	Did (s)he have (or need) an operation for the illness?				yes; no; doesn't know; refused to answer	[empty cell]	[empty cell]	yes; no; doesn't know
id10426		ID3G180	ID3G180	498	409	364	343	Did (s)he have the operation within 1 month before death?				yes; no; doesn't know; refused to answer	[empty cell]	[empty cell]	yes; no; doesn't know
id10427		ID3G190	ID3G190	499	410	365	344	Was (s)he discharged from hospital very ill?				yes; no; doesn't know; refused to answer	[empty cell]	[empty cell]	yes; no; doesn't know
id10428		ID3H100	[no match found]	500	411	366		Did (s)he receive any immunizations?	HAD (s)he RECEIVED IMMUNIZATION?	HAS (s)he RECEIVED IMMUNIZATION?	[no match found]	yes; no; doesn't know; refused to answer	[empty cell]	[empty cell]	[no match found]
id10429		ID3H110	[no match found]	501	412	367		Do you have the child's vaccination card?			[no match found]	yes; no; doesn't know; refused to answer	[empty cell]	[empty cell]	[no match found]
id10430		ID3H120	[no match found]	502	413	368		Can I see the vaccination card (note the vaccines the child received)?			[no match found]	yes; no; doesn't know; refused to answer	[empty cell]	[empty cell]	[no match found]
id10431		[no match found]	[no match found]	503	414			Select EPI vaccines done	NOTE vaccines HERE	[no match found]	[no match found]	bcg; dpt 1,2,3; hep b; hib; meningitis; penta 1,2,3; pneumo; polio 1,2,3; rota; no vaccines; doesn't know ; refused to answer	[empty cell]	[no match found]	[no match found]
id10431_check	[no match found]	[no match found]	[no match found]	504				It is not possible to select 'No vaccines', 'Don't know' or 'refuse' together with other options. Please go back and correct the selection.	[no match found]	[no match found]	[no match found]		[no match found]	[no match found]	[no match found]
id10432		ID3H130	[no match found]	505	415	370		Was care sought outside the home while (s)he had this illness?			[no match found]	yes; no; doesn't know; refused to answer	[empty cell]	[empty cell]	[no match found]
id10433		ID3H140	[no match found]	506	416	371		Where or from whom did you seek care?			[no match found]	traditional healer; homeopath; religious leader; government hospital; government health center or clinic; private hospital; community-based practitioner associated with health system; trained birth attendant; private physician; relative, friend (outside household); pharmacy; doesn't know; refused to answer	[empty cell]	[empty cell]	[no match found]
id10433_check	[no match found]	[no match found]	[no match found]	507				It is not possible to select 'Don't know' or 'refuse' together with other options. Please go back and correct the selection.	[no match found]	[no match found]	[no match found]		[no match found]	[no match found]	[no match found]
id10434		ID3H150	[no match found]	508	417	372		What was the name and address of any hospital, health center or clinic where care was sought	RECORD the name and address of any hospital, health center or clinic where care was sought	RECORD the name and address of any hospital, health center or clinic where care was sought	[no match found]				[no match found]
id10435		ID3H160	[no match found]	509	418	373		Did a health care worker tell you the cause of death?			[no match found]	yes; no; doesn't know; refused to answer	[empty cell]	[empty cell]	[no match found]
id10436		ID3H170	[no match found]	510	419	374		What did the health care worker say?			[no match found]				[no match found]
id10437		ID3H180	[no match found]	511	420	375		Do you have any health records that belonged to the deceased?			[no match found]	yes; no; doesn't know; refused to answer	[empty cell]	[empty cell]	[no match found]
id10438		ID3H190	[no match found]	512	421	376		Can I see the health records?			[no match found]	yes; no; doesn't know; refused to answer	[empty cell]	[empty cell]	[no match found]
id10439_check	[no match found]	[no match found]	[no match found]	513				Is the date of the most recent (last) visit available?	[no match found]	[no match found]	[no match found]	yes; no	[no match found]	[no match found]	[no match found]
id10439		ID3H200	[no match found]	514	422	377		Record the date of the most recent (last) visit			[no match found]				[no match found]
id10440_check	[no match found]	[no match found]	[no match found]	515				Is the date of the second most recent visit available?	[no match found]	[no match found]	[no match found]	yes; no	[no match found]	[no match found]	[no match found]
id10440		[no match found]	[no match found]	516	423			Record the date of the second most recent visit	record the date of the LAST BUT ONE (SECOND LAST) visit	[no match found]	[no match found]			[no match found]	[no match found]
id10441_check	[no match found]	[no match found]	[no match found]	517				Is the date of the last note on the health records available?	[no match found]	[no match found]	[no match found]	yes; no	[no match found]	[no match found]	[no match found]
id10441		ID3H220	[no match found]	518	424	379		Record the date of the last note on the health records			[no match found]				[no match found]
id10442		ID3H230	[no match found]	519	425	380		Record the weight (in kilogrammes) written at the most recent (last) visit			[no match found]				[no match found]
id10443		[no match found]	[no match found]	520	426			Record the weight (in kilogrammes) written at the second most recent visit	record the weight (in kilogrammes) written at the LAST BUT ONE (SECOND LAST) visit	[no match found]	[no match found]			[no match found]	[no match found]
id10444		ID3H250	[no match found]	521	427	382		Transcribe the last note on the health records			[no match found]				[no match found]
id10445		ID3H330	[no match found]	522	428	383		Has the deceased's (biological) mother ever been tested for HIV?			[no match found]	yes; no; doesn't know; refused to answer	[empty cell]	[empty cell]	[no match found]
id10446		ID3H350	[no match found]	523	429	385		Has the deceased's (biological) mother ever been told she had HIV/AIDS by a health worker?			[no match found]	yes; no; doesn't know; refused to answer	[empty cell]	[empty cell]	[no match found]
back_context		GROUP4	ID4	524	430	386	345	Background and context
id10450		ID4A100	ID4A100	525	431	387	346	In the final days before death, did s/he travel to a hospital or health facility?			in the final days before death, did (S)HE travel to a hospital or health facility?	yes; no; doesn't know; refused to answer	[empty cell]	[empty cell]	yes; no; doesn't know
id10451		ID4A110	ID4A110	526	432	388	347	Did (s)he use motorised transport to get to the hospital or health facility?			did (s)he use motorised transport to get to the hospital or health facility?	yes; no; doesn't know; refused to answer	[empty cell]	[empty cell]	yes; no; doesn't know
id10452		ID4A120	ID4A120	527	433	389	348	Were there any problems during admission to the hospital or health facility?				yes; no; doesn't know; refused to answer	[empty cell]	[empty cell]	yes; no; doesn't know
id10453		ID4A130	ID4A130	528	434	390	349	Were there any problems with the way (s)he was treated (medical treatment, procedures, interpersonal attitudes, respect, dignity) in the hospital or health facility?			were there any problems with the way (s)he was treated (medical treatment, procedures, INTER-PERSONAL attitudes, respect, dignity) in the hospital or health facility?	yes; no; doesn't know; refused to answer	[empty cell]	[empty cell]	yes; no; doesn't know
id10454		ID4A140	ID4A140	529	435	391	350	Were there any problems getting medications or diagnostic tests in the hospital or health facility?	were there any problems getting MEDICATIONS, or diagnostic tests in the hospital or health facility?	were there any problems getting MEDICATIONS, or diagnostic tests in the hospital or health facility?	were there any problems getting MEDICATIONS, or diagnostic tests in the hospital or health facility?	yes; no; doesn't know; refused to answer	[empty cell]	[empty cell]	yes; no; doesn't know
id10455		ID4A150	ID4A150	530	436	392	351	Does it take more than 2 hours to get to the nearest hospital or health facility from the deceased's household?				yes; no; doesn't know; refused to answer	[empty cell]	[empty cell]	yes; no; doesn't know
id10456		ID4A160	ID4A160	531	437	393	352	In the final days before death, were there any doubts about whether medical care was needed?				yes; no; doesn't know; refused to answer	[empty cell]	[empty cell]	yes; no; doesn't know
id10457		ID4A170	ID4A170	532	438	394	353	In the final days before death, was traditional medicine used?				yes; no; doesn't know; refused to answer	[empty cell]	[empty cell]	yes; no; doesn't know
id10458		ID4A180	ID4A180	533	439	395	354	In the final days before death, did anyone use a telephone or cell phone to call for help?				yes; no; doesn't know; refused to answer	[empty cell]	[empty cell]	yes; no; doesn't know
id10459		ID4A190	ID4A190	534	440	396	355	Over the course of illness, did the total costs of care and treatment prohibit other household payments?				yes; no; doesn't know; refused to answer	[empty cell]	[empty cell]	yes; no; doesn't know
deathcert		[no match found]	[no match found]	535	441			Death certificate with cause of death		[no match found]	[no match found]			[no match found]	[no match found]
id10462		ID6H260	[no match found]	536	442	400		Was a death certificate issued?			[no match found]	yes; no; doesn't know; refused to answer	[empty cell]	[empty cell]	[no match found]
id10463		ID6H270	[no match found]	537	443	401		Can I see the death certificate?			[no match found]	yes; no; doesn't know; refused to answer	[empty cell]	[empty cell]	[no match found]
id10464		ID6H280	[no match found]	538	444	402		Record the immediate cause of death from the certificate (line 1a)			[no match found]				[no match found]
id10465		ID6H280A	[no match found]	539	445	403		Duration (Ia):			[no match found]				[no match found]
id10466		ID6H290	[no match found]	540	446	404		Record the first antecedent cause of death from the certificate (line 1b)			[no match found]				[no match found]
id10467		ID6H290A	[no match found]	541	447	405		Duration (Ib):			[no match found]				[no match found]
id10468		ID6H300	[no match found]	542	448	406		Record the second antecedent cause of death from the certificate (line 1c)			[no match found]				[no match found]
id10469		ID6H300A	[no match found]	543	449	407		Duration (Ic):			[no match found]				[no match found]
id10470		ID6H310	[no match found]	544	450	408		Record the third antecedent cause of death from the certificate (line 1d)			[no match found]				[no match found]
id10471		ID6H310A	[no match found]	545	451	409		Duration (Id):			[no match found]				[no match found]
id10472		ID6H320	[no match found]	546	452	410		Record the contributing cause(s) of death from the certificate (part 2)			[no match found]				[no match found]
id10473		ID6H320A	[no match found]	547	453	411		Duration (part2):			[no match found]				[no match found]
narrat		[no match found]	[no match found]	548	454			Open narrative		[no match found]	[no match found]			[no match found]	[no match found]
id10476		[no match found]	[no match found]	549	455			Thank you for your information. Now can you please tell me in your own words about the events that led to the death?	NARRATIVE DESCRIPTION	[no match found]	[no match found]			[no match found]	[no match found]
id10477		[no match found]	[no match found]	550	456			Select any of the following words that were mentioned as present in the narrative.	ARE THERE any of the following words of INTEREST mentioned in the ABOVE NARRATIVE?	[no match found]	[no match found]	chronic kidney disease; dialysis; fever; heart attack; heart problem; jaundice; liver failure; malaria; pneumonia; renal (kidney) failure; suicide; none of the above words were mentioned; don't know		[no match found]	[no match found]
id10478		[no match found]	[no match found]	551	457			Select any of the following words that were mentioned as present in the narrative.	ARE THERE any of the following words of INTEREST mentioned in the ABOVE NARRATIVE?	[no match found]	[no match found]	abdomen; cancer; dehydration; dengue fever; diarrhoea; fever; heart problems; jaundice (yellow skin or eyes); pneumonia; rash; none of the above words were mentioned; don't know		[no match found]	[no match found]
id10479		[no match found]	[no match found]	552	458			Select any of the following words that were mentioned as present in the narrative.	ARE THERE any of the following words of INTEREST mentioned in the ABOVE NARRATIVE?	[no match found]	[no match found]	asphyxia; incubator; lung problem; pneumonia; preterm delivery; respiratory distress; none of the above words were mentioned; don't know		[no match found]	[no match found]
id10477_check	[no match found]	[no match found]	[no match found]	553				It is not possible to select 'Don't know' or 'None of the above' together with other options. Please go back and correct the selection.	[no match found]	[no match found]	[no match found]		[no match found]	[no match found]	[no match found]
id10478_check	[no match found]	[no match found]	[no match found]	554				It is not possible to select 'Don't know' or 'None of the above' together with other options. Please go back and correct the selection.	[no match found]	[no match found]	[no match found]		[no match found]	[no match found]	[no match found]
id10479_check	[no match found]	[no match found]	[no match found]	555				It is not possible to select 'Don't know' or 'None of the above' together with other options. Please go back and correct the selection.	[no match found]	[no match found]	[no match found]		[no match found]	[no match found]	[no match found]
id10481		ID1A401	[no match found]	556	459	37		[empty cell]	TIME AT END OF INTERVIEW	WAS THIS A WOMAN WHO DIED MORE THAN 42 DAYS AFTER BEING PREGNANT OR DELIVERING A BABY?	[no match found]				[no match found]
comment	[no match found]	[no match found]	[no match found]	557				Comment	[no match found]	[no match found]	[no match found]		[no match found]	[no match found]	[no match found]
Not included in 2016v1_5	age_neonate_hours				301				Enter neonate's age in hours:				[empty cell]
Not included in 2016v1_5	age_neonate_minutes				312				Enter neonate's age in minutes:				[empty cell]
Not included in 2016v1_5	Id10056				412				What was her/his place of normal residence 1 to 5 years before death?				[empty cell]
Not included in 2016v1_5	illdurnote				19				For how long was (s)he ill before death?				[empty cell]
Not included in 2016v1_5	Id10184				87				How many days before death did the frequent loose or liquid stools start?				[empty cell]
Not included in 2016v1_5	Id10190				94				For how many days before death did (s)he vomit?				[empty cell]
Not included in 2016v1_5	a_pain_how_long				102				For how long before death did (s)he have belly (abdominal) pain?				[empty cell]
Not included in 2016v1_5	Id10197b				105				Weeks				[empty cell]
Not included in 2016v1_5		group1				1				[empty cell]				[empty cell]
Not included in 2016v1_5		age_neonate_days				135				Enter neonate's age in days:				[empty cell]
Not included in 2016v1_5		age_neonate_hours				146				Enter neonate's age in hours:				[empty cell]
Not included in 2016v1_5		age_neonate_minutes				157				Enter neonate's age in minutes:				[empty cell]
Not included in 2016v1_5		age_child_unit				168				Enter child's age in:				Days; Months; Years
Not included in 2016v1_5		id1A540				349				What was her/his place of normal residence 1 to 5 years before death?				[empty cell]
Not included in 2016v1_5		vital_reg_certif				361				Vital Registration and Certification				[empty cell]
Not included in 2016v1_5		id2A130				374				Time at start of interview				[empty cell]
Not included in 2016v1_5		id2A135				375				Time at end of interview				[empty cell]
Not included in 2016v1_5		id2A140				376				Date of interview				[empty cell]
Not included in 2016v1_5		group3				378				[empty cell]				[empty cell]
Not included in 2016v1_5		id3A110				385				Was there any diagnosis by a physician or health worker of HIV/AIDS?				Yes; No; DK; Ref
Not included in 2016v1_5		id3A140				389				Was there any diagnosis by a physician or health worker of measles?				Yes; No; DK; Ref
Not included in 2016v1_5		id3A170				393				Was there any diagnosis by a physician or health worker of diabetes?				Yes; No; DK; Ref
Not included in 2016v1_5		id3A180				394				Was there any diagnosis by a physician or health worker of asthma?				Yes; No; DK; Ref
Not included in 2016v1_5		id3A190				395				Was there any diagnosis by a physician or health worker of epilepsy?				Yes; No; DK; Ref
Not included in 2016v1_5		id3A200				396				Was there any diagnosis by a physician or health worker of cancer?				Yes; No; DK; Ref
Not included in 2016v1_5		id3A220				398				Was there any diagnosis by a physician or health worker of dementia?				Yes; No; DK; Ref
Not included in 2016v1_5		id3A230				399				Was there any diagnosis by a physician or health worker of depression?				Yes; No; DK; Ref
Not included in 2016v1_5		id3A240				400				Was there any diagnosis by a physician or health worker of stroke?				Yes; No; DK; Ref
Not included in 2016v1_5		id3B180				7				Did (s)he have any breathing problem?				Yes; No; DK; Ref
Not included in 2016v1_5		id3B242				15				During the illness that led to death, did (s)he have difficulty breathing?				Yes; No; DK; Ref
Not included in 2016v1_5		id3B274				22				How many minutes did the pain last?				[empty cell]
Not included in 2016v1_5		id3B280				23				Did (s)he have diarrhoea?				Yes; No; DK; Ref
Not included in 2016v1_5		id3B290				25				For how many days did (s)he have diarrhoea?				[empty cell]
Not included in 2016v1_5		id3B320				33				Did (s)he vomit blood?				Yes; No; DK; Ref
Not included in 2016v1_5		id3B350				38				For how many days before death did (s)he have severe abdominal pain?				[empty cell]
Not included in 2016v1_5		id3B390				44				For how many days before death did (s)he have a mass in the abdomen?				[empty cell]
Not included in 2016v1_5		id3B500				63				Did (s)he pass no urine at all?				Yes; No; DK; Ref
Not included in 2016v1_5		id3B530				66				Did (s)he have any skin problems?				Yes; No; DK; Ref
Not included in 2016v1_5		id3B540				70				Did (s)he have any ulcers, abscess or sores anywhere except on the feet?				Yes; No; DK; Ref
Not included in 2016v1_5		id3B544				72				Did the ulcer ooze pus?				Yes; No; DK; Ref
Not included in 2016v1_5		id3B550				74				Did (s)he have any ulcers, abscess or sores on the feet that were not also on other parts of the body?				Yes; No; DK; Ref
Not included in 2016v1_5		id3B654				92				During the illness that led to death, did (s)he have swelling in the armpits?				Yes; No; DK; Ref
Not included in 2016v1_5		id3C135				133				Please confirm: When she died, she was NEITHER pregnant NOR had recently been pregnant NOR had recently delivered when she died - is that right?				Yes; No; DK; Ref
Not included in 2016v1_5		group_maternal				134				[empty cell]				[empty cell]
Not included in 2016v1_5		id3C310				149				Did she have excessive bleeding during pregnancy before labour started?				Yes; No; DK; Ref
Not included in 2016v1_5		neonatal_childA				174				[empty cell]				[empty cell]
Not included in 2016v1_5		neonatal_childB				196				[empty cell]				[empty cell]
Not included in 2016v1_5		id3D258				204				Was the delivery normal vaginal, without forceps or vacuum?				Yes; No; DK; Ref
Not included in 2016v1_5		id3D259				205				Was the delivery vaginal, with forceps or vacuum?				Yes; No; DK; Ref
Not included in 2016v1_5		id3D260				206				Was the delivery a Caesarean section?				Yes; No; DK; Ref
Not included in 2016v1_5		id3D330				233				Was the dead baby macerated, that is, showed signs of decay?				Yes; No; DK; Ref
Not included in 2016v1_5		neonatal_childC				243				[empty cell]				[empty cell]
Not included in 2016v1_5		injuries_accidents_yes				256				[empty cell]				[empty cell]
Not included in 2016v1_5		id3E113				264				Do you think (s)he committed suicide?				Yes; No; DK; Ref
Not included in 2016v1_5		id3E330				271				Did (s)he suffer from accidental burns?				Yes; No; DK; Ref
Not included in 2016v1_5		id3E335				272				Was (s)he accidentally injured by a blunt force?				Yes; No; DK; Ref
Not included in 2016v1_5		id3E340				273				Was (s)he accidentally injured by a plant/animal/insect that led to her/his death?				Yes; No; DK; Ref
Not included in 2016v1_5		id3E520				278				Was (s)he subject to violence/assault?				Yes; No; DK; Ref
Not included in 2016v1_5		id3H125				300				Note vaccines here				[empty cell]
Not included in 2016v1_5		id3H210				310				Record the date of the last but one (second last) visit				[empty cell]
Not included in 2016v1_5		id3H240				314				Record the weight (in kilogrammes) written at the last but one (second last) visit				[empty cell]
Not included in 2016v1_5		group5				331				Optional open narrative				[empty cell]
Not included in 2016v1_5		id5A100				332				NARRATIVE DESCRIPTION				[empty cell]
Not included in 2016v1_5		group6				333				Death certificate				[empty cell]
Not included in 2016v1_5			id1A100				112				What was the name of the deceased?				[empty cell]
Not included in 2016v1_5			id1A110				223				Was the deceased female or male?				Male/Female
Not included in 2016v1_5			id1A110A				292				Was the deceased male?				[empty cell]
Not included in 2016v1_5			id1A110B				303				Was the deceased female?				[empty cell]
Not included in 2016v1_5			id1A240				2				How many years old was (s)he at death?				[empty cell]
Not included in 2016v1_5			id1A250				13				How many months old was (s)he at death?				[empty cell]
Not included in 2016v1_5			id1A260				24				How many days old was (s)he at death?				[empty cell]
Not included in 2016v1_5			id1A260A				35				Was (s)he aged 65 years or over at death?				[empty cell]
Not included in 2016v1_5			id1A260B				46				Was (s)he aged 50 to 64 years at death?				[empty cell]
Not included in 2016v1_5			id1A260C				57				Was (s)he aged 15-49 years at death?				[empty cell]
Not included in 2016v1_5			id1A260D				68				Was (s)he aged 5 to 14 years at death?				[empty cell]
Not included in 2016v1_5			id1A260E				79				Was (s)he aged 1 to 4 years at death?				[empty cell]
Not included in 2016v1_5			id1A260F				90				Was (s)he aged 1 to 11 months at death?				[empty cell]
Not included in 2016v1_5			id1A260G				101				Was (s)he aged 28 days or less at death?				[empty cell]
Not included in 2016v1_5			id1A260H				113				Did the baby die within 24 hours of birth?				[empty cell]
Not included in 2016v1_5			id1A260I				124				Did baby die more than 24 hours after but less than 48 hours from birth?				[empty cell]
Not included in 2016v1_5			id1A260J				135				Did baby die more than 48 hours from birth but within the first week of life?				[empty cell]
Not included in 2016v1_5			id1A260K				146				Did baby die after first week, but within first 28 days?				[empty cell]
Not included in 2016v1_5			id1A260L				157				Was this a woman aged 12 to 19 years at death?				[empty cell]
Not included in 2016v1_5			id1A260M				168				Was this a woman aged 20-34 years at death?				[empty cell]
Not included in 2016v1_5			id1A260N				179				Was this a woman aged 35-49 years at death?				[empty cell]
Not included in 2016v1_5			id1A500A				212				Was (s)he a citizen by birth?				[empty cell]
Not included in 2016v1_5			id1A500B				224				Was (s)he a naturalized citizen?				[empty cell]
Not included in 2016v1_5			id1A500C				235				Was (s)he a foreign national?				[empty cell]
Not included in 2016v1_5			id1A530				268				What was her/his place of usual residence?				[empty cell]
Not included in 2016v1_5			id1A540				279				What was her/his place of normal residence 1 to 5 years before death?				[empty cell]
Not included in 2016v1_5			id1A550				288				Where did death occur?				[empty cell]
Not included in 2016v1_5			id1A560				289				What was the site of death?				Hospital/Other health facility/home/other/DNK
Not included in 2016v1_5			id1A560A				290				Did (s)he die in a hospital?				[empty cell]
Not included in 2016v1_5			id1A560B				291				Did (s)he die in another health facility?				[empty cell]
Not included in 2016v1_5			id1A560C				293				Did (s)he die at home?				[empty cell]
Not included in 2016v1_5			id1A560D				294				Did (s)he die in another place?				[empty cell]
Not included in 2016v1_5			id1A600A				296				Was the deceased single?				[empty cell]
Not included in 2016v1_5			id1A600B				297				Was the deceased married?				[empty cell]
Not included in 2016v1_5			id1A600C				298				Was the deceased divorced?				[empty cell]
Not included in 2016v1_5			id1A600D				299				Was the deceased widowed?				[empty cell]
Not included in 2016v1_5			id1A600E				300				Was the deceased too young to be married?				[empty cell]
Not included in 2016v1_5			id1A640A				306				Did (s)he have no formal education?				[empty cell]
Not included in 2016v1_5			id1A640B				307				Was her/his highest level of schooling primary school?				[empty cell]
Not included in 2016v1_5			id1A640C				308				Was her/his highest level of schooling secondary school?				[empty cell]
Not included in 2016v1_5			id1A640D				309				Was her/his highest level of schooling higher than secondary school?				[empty cell]
Not included in 2016v1_5			id1A660A				312				Was (s)he mainly employed in the year prior to death?				[empty cell]
Not included in 2016v1_5			id1A660B				313				Was (s)he mainly unemployed in the year prior to death?				[empty cell]
Not included in 2016v1_5			id1A660C				315				Was (s)he working as a home.-maker in the year prior to death?				[empty cell]
Not included in 2016v1_5			id1A660D				316				Was (s)he a student in the year prior to death?				[empty cell]
Not included in 2016v1_5			id1A660E				317				Did (s)he live on a pension in the year prior to death?				[empty cell]
Not included in 2016v1_5			id1A660F				318				Did (s)he have another economic activity in the year prior to death?				[empty cell]
Not included in 2016v1_5			id1A7				320				Vital registration and certification				[empty cell]
Not included in 2016v1_5			id2A				326				Information on the respondent				[empty cell]
Not included in 2016v1_5			id2A100				327				Name of VA respondent				[empty cell]
Not included in 2016v1_5			id2A110				328				Relationship of respondent to deceased				Parent/Child/Other family/Friend/Health worker/Official/Other
Not included in 2016v1_5			id2A110A				329				Is the respondent a parent of the deceased?				[empty cell]
Not included in 2016v1_5			id2A110B				330				Is the respondent a child of the deceased?				[empty cell]
Not included in 2016v1_5			id2A110C				331				Is the respondent another family member of the deceased?				[empty cell]
Not included in 2016v1_5			id2A110D				332				Is the respondent a friend of the deceased?				[empty cell]
Not included in 2016v1_5			id2A110E				333				Is the respondent a health worker?				[empty cell]
Not included in 2016v1_5			id2A110F				334				Is the respondent a public official?				[empty cell]
Not included in 2016v1_5			id2A110G				335				Is the respondent in any other kind of relationship to the deceased?				[empty cell]
Not included in 2016v1_5			id2A130				339				Time at start of interview				[empty cell]
Not included in 2016v1_5			id2A140				340				Date of interview				[empty cell]
Not included in 2016v1_5			id3A100				342				Was there any diagnosis of Tuberculosis?				Yes/No/DontKnow
Not included in 2016v1_5			id3A110				343				Was there any diagnosis of HIV/AIDS?				Yes/No/DontKnow
Not included in 2016v1_5			id3A120				344				Did (s)he have a recent positive test for malaria?				Yes/No/DontKnow
Not included in 2016v1_5			id3A130				345				Did (s)he have a recent negative test for malaria?				Yes/No/DontKnow
Not included in 2016v1_5			id3A140				346				Was there any diagnosis of Measles?				Yes/No/DontKnow
Not included in 2016v1_5			id3A150				348				Was there any diagnosis of High Blood pressure?				Yes/No/DontKnow
Not included in 2016v1_5			id3A160				349				Was there any diagnosis of heart disease?				Yes/No/DontKnow
Not included in 2016v1_5			id3A170				350				Was there any diagnosis of diabetes?				Yes/No/DontKnow
Not included in 2016v1_5			id3A180				351				Was there any diagnosis of asthma?				Yes/No/DontKnow
Not included in 2016v1_5			id3A190				352				Was there any diagnosis of epilepsy?				Yes/No/DontKnow
Not included in 2016v1_5			id3A200				353				Was there any diagnosis of cancer?				Yes/No/DontKnow
Not included in 2016v1_5			id3A220				355				Was there any diagnosis of dementia?				Yes/No/DontKnow
Not included in 2016v1_5			id3A230				356				Was there any diagnosis of depression?				Yes/No/DontKnow
Not included in 2016v1_5			id3A240				357				Was there any diagnosis of stroke?				Yes/No/DontKnow
Not included in 2016v1_5			id3A250				3				Was there any diagnosis of sickle cell disease?				Yes/No/DontKnow
Not included in 2016v1_5			id3A260				4				Was there any diagnosis of kidney disease?				Yes/No/DontKnow
Not included in 2016v1_5			id3A270				5				Was there any diagnosis of liver disease?				Yes/No/DontKnow
Not included in 2016v1_5			id3A280				6				Did (s)he die during the wet season?				Yes/No/DontKnow
Not included in 2016v1_5			id3A290				7				Did (s)he die during the dry season?				Yes/No/DontKnow
Not included in 2016v1_5			id3A300A				9				Was (s)he ill for less than 3 weeks before death?				[empty cell]
Not included in 2016v1_5			id3A300B				10				Was (s)he ill for 3 weeks or more before death?				[empty cell]
Not included in 2016v1_5			id3B110				15				For how long did (s)he have a fever?				[empty cell]
Not included in 2016v1_5			id3B110A				16				Did (s)he have fever for less than 2 weeks before death?				[empty cell]
Not included in 2016v1_5			id3B110B				17				Did (s)he have fever for 2 weeks or more before death?				[empty cell]
Not included in 2016v1_5			id3B140A				21				Did (s)he have a cough for less than 3 weeks before death?				[empty cell]
Not included in 2016v1_5			id3B140B				22				Did (s)he have a cough for 3 weeks or more before death?				[empty cell]
Not included in 2016v1_5			id3B180				27				Did (s)he have any breathing problem?				Yes/No/DontKnow
Not included in 2016v1_5			id3B190				28				Did (s)he have fast breathing?				Yes/No/DontKnow
Not included in 2016v1_5			id3B200A				30				Did (s)he have fast breathing for less than 2 weeks?				[empty cell]
Not included in 2016v1_5			id3B200B				31				Did (s)he have fast breathing for 2 weeks or more?				[empty cell]
Not included in 2016v1_5			id3B220A				34				Did (s)he have breathlessness for less than 2 weeks?				[empty cell]
Not included in 2016v1_5			id3B220B				36				Did (s)he have breathlessness for 2 weeks or more?				[empty cell]
Not included in 2016v1_5			id3B260				40				Did (s)he have noisy breathing (grunting or wheezing)?				Yes/No/DontKnow
Not included in 2016v1_5			id3B280				42				Did (s)he have diarrhoea?				Yes/No/DontKnow
Not included in 2016v1_5			id3B290				43				For how long did (s)he have diarrhoea?				[empty cell]
Not included in 2016v1_5			id3B290A				44				Did (s)he have diarrhoea for less than 2 weeks?				[empty cell]
Not included in 2016v1_5			id3B290B				45				Did (s)he have diarrhoea for 2 to 4 weeks?				[empty cell]
Not included in 2016v1_5			id3B290C				47				Did (s)he have diarrhoea for 4 weeks or more?				[empty cell]
Not included in 2016v1_5			id3B320				50				Did (s)he vomit coffee grounds or bright red/blood?				Yes/No/DontKnow
Not included in 2016v1_5			id3B350				53				For how long before death did (s)he have severe abdominal pain?				[empty cell]
Not included in 2016v1_5			id3B350A				54				Did (s)he have severe abdominal pain for less than 2 weeks?				[empty cell]
Not included in 2016v1_5			id3B350B				55				Did (s)he have severe abdominal pain for 2 weeks or more?				[empty cell]
Not included in 2016v1_5			id3B370A				59				Did (s)he have a more than usually protruding abdomen for less than 2 weeks?				[empty cell]
Not included in 2016v1_5			id3B370B				60				Did (s)he have a more than usually protruding abdomen for 2 weeks or more?				[empty cell]
Not included in 2016v1_5			id3B390A				63				Did (s)he have a lump inside the abdomen for less than 2 weeks?				[empty cell]
Not included in 2016v1_5			id3B390B				64				Did (s)he have a lump inside the abdomen for 2 weeks or more?				[empty cell]
Not included in 2016v1_5			id3B405				66				Did (s)he have a stiff or painful neck?				Yes/No/DontKnow
Not included in 2016v1_5			id3B410				67				For how long did (s)he have a stiff or painful neck?				[empty cell]
Not included in 2016v1_5			id3B410A				69				Did (s)he have a stiff or painful neck for less than 1 week?				[empty cell]
Not included in 2016v1_5			id3B410B				70				Did (s)he have a stiff or painful neck for 1 week or more?				[empty cell]
Not included in 2016v1_5			id3B430A				73				Did (s)he have mental confusion for 3 months or more?				[empty cell]
Not included in 2016v1_5			id3B470A				78				Did the convulsions last for less than 10 minutes?				[empty cell]
Not included in 2016v1_5			id3B470B				80				Did the convulsions last for 10 minutes or more?				[empty cell]
Not included in 2016v1_5			id3B500				83				Did (s)he pass no urine at all?				Yes/No/DontKnow
Not included in 2016v1_5			id3B530				86				Did (s)he have any skin problems?				Yes/No/DontKnow
Not included in 2016v1_5			id3B540				87				Did (s)he have any ulcers, abscess or sores anywhere except on the feet?				Yes/No/DontKnow
Not included in 2016v1_5			id3B550				88				Did (s)he have any ulcers, abscess or sores on the feet that were not also on other parts of the body?				Yes/No/DontKnow
Not included in 2016v1_5			id3B570A				92				Did (s)he have the skin rash for less than 1 week?				[empty cell]
Not included in 2016v1_5			id3B570B				93				Did (s)he have the skin rash for 1 week or more?				[empty cell]
Not included in 2016v1_5			id3B580				94				Did (s)he have measles rash?				Yes/No/DontKnow
Not included in 2016v1_5			id3B630				99				Did (s)he have mouth sores or white patches in the mouth or on the tongue?				Yes/No/DontKnow
Not included in 2016v1_5			id3B740				111				Did (s)he have difficulty or pain while swallowing liquids?				Yes/No/DontKnow
Not included in 2016v1_5			id3B760				115				Did her/his hair colour change to reddish or yellowish?				Yes/No/DontKnow
Not included in 2016v1_5			id3B810				120				Did her vaginal bleeding stopped naturally during menopause?				Yes/No/DontKnow
Not included in 2016v1_5			id3B820				121				Did she have vaginal bleeding after menopause?				Yes/No/DontKnow
Not included in 2016v1_5			id3C100				123				Was she neither pregnant, nor delivered, within 6 weeks of her death?				[empty cell]
Not included in 2016v1_5			id3C130				127				Did she die within 6 weeks of a pregnancy that lasted less than 6 months?				[empty cell]
Not included in 2016v1_5			id3C220				130				Was she breastfeeding at death?				Yes/No/DontKnow
Not included in 2016v1_5			id3C230A				132				Was this the woman's first pregnancy?				[empty cell]
Not included in 2016v1_5			id3C230B				133				Did she have four or more births, including stillbirths, before this pregnancy?				[empty cell]
Not included in 2016v1_5			id3C310				142				Was there excessive vaginal bleeding during pregnancy or after delivery?				Yes/No/DontKnow
Not included in 2016v1_5			id3C340				145				Was there excessive vaginal bleeding during labour?				Yes/No/DontKnow
Not included in 2016v1_5			id3C370				150				Was she in labour for unusually long (more than 24 hours)?				Yes/No/DontKnow
Not included in 2016v1_5			id3C400				153				Did she give birth in a health facility?				Yes/No/DontKnow
Not included in 2016v1_5			id3C410				154				Did she give birth at home?				Yes/No/DontKnow
Not included in 2016v1_5			id3C420				155				Did she give birth elsewhere, e.g. on the way to a facility?				Yes/No/DontKnow
Not included in 2016v1_5			id3C450				159				Did she have a normal vaginal delivery?				Yes/No/DontKnow
Not included in 2016v1_5			id3C460				160				Did she have an assisted delivery, with forceps/vacuum?				Yes/No/DontKnow
Not included in 2016v1_5			id3D110				165				Was the child born in a complicated delivery?				Yes/No/DontKnow
Not included in 2016v1_5			id3D140				169				Was baby born in a normal vaginal delivery?				Yes/No/DontKnow
Not included in 2016v1_5			id3D150				170				Was baby born with forceps/vacuum?				Yes/No/DontKnow
Not included in 2016v1_5			id3D160				171				Was baby delivered by Caesarean section?				Yes/No/DontKnow
Not included in 2016v1_5			id3D180				173				Was the baby of abnormal size?				Yes/No/DontKnow
Not included in 2016v1_5			id3D210				176				How many weeks was the pregnancy when the baby was born?				[empty cell]
Not included in 2016v1_5			id3D210A				177				Had the pregnancy lasted less than 34 weeks when the baby was born?				[empty cell]
Not included in 2016v1_5			id3D210B				178				Had the pregnancy lasted between 34 and 37 weeks when the baby was born?				[empty cell]
Not included in 2016v1_5			id3D210C				180				Had the pregnancy lasted more than 37 weeks when the baby was born?				[empty cell]
Not included in 2016v1_5			id3D230				182				Did the baby/the child have any noticeable malformation?				Yes/No/DontKnow
Not included in 2016v1_5			id3D240				183				Did the baby/the child have a swelling/defect on the back?				Yes/No/DontKnow
Not included in 2016v1_5			id3D250				184				Did the baby/the child have a very large head?				Yes/No/DontKnow
Not included in 2016v1_5			id3D260				185				Did the baby/the child have a very small head?				Yes/No/DontKnow
Not included in 2016v1_5			id3D270				186				Was the baby/the child not growing normally?				Yes/No/DontKnow
Not included in 2016v1_5			id3D320				192				If the baby did not cry or breathe, was it born dead?				Yes/No/DontKnow
Not included in 2016v1_5			id3D330				193				Was the dead baby macerated, that is, showed signs of decay?				Yes/No/DontKnow
Not included in 2016v1_5			id3D350				195				Did the baby stop suckling or bottle feeding 3 days after birth?				Yes/No/DontKnow
Not included in 2016v1_5			id3D390				199				Did the child have a bulging or raised fontanelle?				Yes/No/DontKnow
Not included in 2016v1_5			id3D400				200				Did the child have a sunken fontanelle?				Yes/No/DontKnow
Not included in 2016v1_5			id3D430				204				Did the baby become cold to the touch before it died?				Yes/No/DontKnow
Not included in 2016v1_5			id3D450				206				Did the baby have yellow palms or soles?				Yes/No/DontKnow
Not included in 2016v1_5			id3D500A				209				Was this baby born from the mother's first pregnancy?				[empty cell]
Not included in 2016v1_5			id3D500B				210				Did the mother have 4 or more births before this baby was born?				[empty cell]
Not included in 2016v1_5			id3D510				211				During pregnancy, did the baby's mother suffer from high blood pressure?				Yes/No/DontKnow
Not included in 2016v1_5			id3D560				217				Was the child born in a health facility?				Yes/No/DontKnow
Not included in 2016v1_5			id3D570				218				Was the child born at home?				Yes/No/DontKnow
Not included in 2016v1_5			id3D580				219				Was the child born somewhere else, e.g. on the way to a facility?				Yes/No/DontKnow
Not included in 2016v1_5			id3E120				226				Was (s)he injured as a pedestrian/walking?				Yes/No/DontKnow
Not included in 2016v1_5			id3E130				227				Was (s)he injured as an occupant of a car vehicle?				Yes/No/DontKnow
Not included in 2016v1_5			id3E140				228				Was (s)he injured as an occupant of a bus or heavy transport vehicle?				Yes/No/DontKnow
Not included in 2016v1_5			id3E150				229				Was (s)he injured as a driver or passenger of a motorcycle?				Yes/No/DontKnow
Not included in 2016v1_5			id3E160				230				Was (s)he injured as a pedal cyclist?				Yes/No/DontKnow
Not included in 2016v1_5			id3E200				232				Was it a pedestrian?				Yes/No/DontKnow
Not included in 2016v1_5			id3E210				233				Was it a stationary object?				Yes/No/DontKnow
Not included in 2016v1_5			id3E220				234				Was it a car vehicle?				Yes/No/DontKnow
Not included in 2016v1_5			id3E230				236				Was it a bus or heavy transport vehicle?				Yes/No/DontKnow
Not included in 2016v1_5			id3E240				237				Was it a motorcycle?				Yes/No/DontKnow
Not included in 2016v1_5			id3E250				238				Was it a pedal cycle?				Yes/No/DontKnow
Not included in 2016v1_5			id3E260				239				Was it something else?				Yes/No/DontKnow
Not included in 2016v1_5			id3E330				243				Did (s)he suffer from burns?				Yes/No/DontKnow
Not included in 2016v1_5			id3E340				244				Did (s)he suffer from any plant/ animal/insect bite or sting that led to her/his death?				Yes/No/DontKnow
Not included in 2016v1_5			id3E400				245				Was it a dog?				Yes/No/DontKnow
Not included in 2016v1_5			id3E410				247				Was it a snake?				Yes/No/DontKnow
Not included in 2016v1_5			id3E420				248				Was it an insect?				Yes/No/DontKnow
Not included in 2016v1_5			id3E520				251				Was (s)he subject to violence/assault?				Yes/No/DontKnow
Not included in 2016v1_5			id3E610				254				Was (s)he injured from a stab, cut or pierce?				Yes/No/DontKnow
Not included in 2016v1_5			id3E620				255				Was (s)he injured by machinery?				Yes/No/DontKnow
Not included in 2016v1_5			id3E630				256				Was (s)he struck by an animal or object?				Yes/No/DontKnow
Not included in 2016v1_5			id3E700				258				Do you think (s)he committed suicide?				Yes/No/DontKnow
Not included in 2016v1_5			id3G100				263				Was (s)he adequately vaccinated?				Yes/No/DontKnow
Not included in 2016v1_5			id5A				286				Optional open narrative				[empty cell]
Not included in 2016v1_5			id5A100				287				Any comments that may provide additional information.				[empty cell]
